# Supplementary material for: 5-Chloro-3-ethyl­sulfinyl-2-(4-fluoro­phen­yl)-7-methyl-1-benzofuran
Source: Acta Crystallogr Sect E Struct Rep Online. 2010 Mar 20;66(Pt 4):o886. doi: 10.1107/S1600536810008627 (PMC2983861; doi:10.1107/S1600536810008627)
Supplement: Supplementary file 2 [file e-66-0o886-Isup2.hkl]

# 
# h,k,l, Fc-squared, Fo-squared, sigma(Fo-squared) and status flag 
# 
data_I
_shelx_title ' 1010 IN P-1' 
_shelx_refln_list_code          4 
_shelx_F_calc_maximum      131.49 
_exptl_crystal_F_000       348.00 
_reflns_d_resolution_high  0.7661 
 
loop_ 
 _symmetry_equiv_pos_as_xyz 
 'x, y, z' 
 '-x, -y, -z' 
 
_cell_length_a     7.3395 
_cell_length_b    10.5618 
_cell_length_c    11.2281 
_cell_angle_alpha  65.357 
_cell_angle_beta   85.232 
_cell_angle_gamma  69.939 
 
_shelx_F_squared_multiplier     1.000 
 
loop_ 
 _refln_index_h 
 _refln_index_k 
 _refln_index_l 
 _refln_F_squared_calc 
 _refln_F_squared_meas 
 _refln_F_squared_sigma 
 _refln_observed_status 
   1   0   0        9.64        8.35      0.13 o 
   2   0   0      692.26      707.15      8.28 o 
   3   0   0      950.33      885.92     13.73 o 
   4   0   0      166.30      157.26      2.27 o 
   5   0   0     1079.73      990.49     12.87 o 
   6   0   0      219.88      218.79      3.67 o 
   7   0   0        0.04        0.72      0.29 o 
   8   0   0       50.05       51.39      1.88 o 
  -8   1   0        5.46        6.84      0.55 o 
  -7   1   0       31.20       28.44      0.98 o 
  -6   1   0       14.25       11.39      0.82 o 
  -5   1   0      196.16      212.82      3.57 o 
  -4   1   0      333.22      353.23      4.77 o 
  -3   1   0       15.85       27.44      0.50 o 
  -2   1   0      152.43      158.79      1.68 o 
  -1   1   0       69.77       69.41      0.92 o 
   0   1   0      734.72      767.71      9.77 o 
   1   1   0     1885.26     1742.41     26.83 o 
   2   1   0     6591.92     5910.80    178.26 o 
   3   1   0      430.02      416.10      6.01 o 
   4   1   0      221.09      256.32      3.16 o 
   5   1   0      641.32      616.00      7.35 o 
   6   1   0      480.22      499.00      6.73 o 
   7   1   0        0.31        0.20      0.31 o 
   8   1   0      128.13      127.04      3.56 o 
   9   1   0        1.83        3.51      0.55 o 
  -8   2   0      235.26      242.36      4.40 o 
  -7   2   0       17.45       18.46      0.83 o 
  -6   2   0      112.55      105.38      2.20 o 
  -5   2   0      513.40      495.92      7.60 o 
  -4   2   0      234.63      254.20      4.08 o 
  -3   2   0     1285.57     1283.29     13.60 o 
  -2   2   0      116.52      104.68      1.21 o 
  -1   2   0       60.04       66.53      0.85 o 
   0   2   0     5914.71     5199.60     66.71 o 
   1   2   0      390.18      418.32      5.41 o 
   2   2   0    17289.37    14042.48    566.00 o 
   3   2   0      975.70     1054.41     27.72 o 
   4   2   0      152.09      201.22      3.67 o 
   5   2   0        4.94        7.67      0.34 o 
   6   2   0      369.90      406.40      4.93 o 
   7   2   0        0.56        0.69      0.14 o 
   8   2   0       66.96       64.83      1.94 o 
   9   2   0       35.66       34.01      1.34 o 
  -7   3   0       80.03       77.94      1.92 o 
  -6   3   0       44.51       46.74      1.34 o 
  -5   3   0       20.02       16.14      0.70 o 
  -4   3   0      371.59      384.64      4.66 o 
  -3   3   0      139.95      181.81      2.08 o 
  -2   3   0       27.28       55.31      1.01 o 
  -1   3   0      730.89      766.47      8.20 o 
   0   3   0     4230.76     3779.83     38.88 o 
   1   3   0     1681.49     1616.49     43.63 o 
   2   3   0      633.15      715.56      8.28 o 
   3   3   0      755.01      837.56     12.08 o 
   4   3   0      797.84      953.52     24.36 o 
   5   3   0      689.08      725.43     14.96 o 
   6   3   0      119.09      123.76      2.06 o 
   7   3   0       30.18       32.07      1.04 o 
   8   3   0       72.69       69.29      1.82 o 
   9   3   0        3.15        3.97      0.46 o 
  -7   4   0        7.14        6.37      0.65 o 
  -6   4   0       10.56       10.67      0.69 o 
  -5   4   0      219.57      215.62      3.83 o 
  -4   4   0        2.52        2.96      0.22 o 
  -3   4   0        0.26        0.37      0.11 o 
  -2   4   0      785.08      785.56      7.96 o 
  -1   4   0      518.35      559.83      5.70 o 
   0   4   0      105.67      146.33      1.72 o 
   1   4   0     1503.55     1569.08     23.85 o 
   3   4   0       61.58       79.25      1.04 o 
   4   4   0     1740.61     1863.19     21.65 o 
   5   4   0       17.06       13.93      1.02 o 
   6   4   0      350.29      346.78      5.14 o 
   7   4   0       32.78       31.82      0.99 o 
   8   4   0       22.48       24.21      0.90 o 
   9   4   0       15.59       15.42      1.06 o 
  -6   5   0       68.96       67.19      2.17 o 
  -5   5   0        3.70        4.21      0.37 o 
  -4   5   0       55.23       53.74      1.13 o 
  -3   5   0        9.11       10.21      0.35 o 
  -2   5   0      288.92      324.24      3.49 o 
  -1   5   0     1768.27     1936.58     19.19 o 
   0   5   0     1096.98     1221.18     12.14 o 
   1   5   0      786.88      791.67     10.27 o 
   2   5   0      416.74      425.10      5.67 o 
   3   5   0       49.38       45.23      0.75 o 
   4   5   0      168.79      163.11      2.05 o 
   5   5   0      292.59      319.51      4.70 o 
   6   5   0      172.52      188.66      2.91 o 
   7   5   0       80.86       78.64      2.33 o 
   8   5   0       20.74       16.71      0.70 o 
   9   5   0        3.37        4.18      0.38 o 
  -6   6   0        0.25        0.26      0.35 o 
  -5   6   0        0.61        1.19      0.29 o 
  -4   6   0      250.58      234.83      3.52 o 
  -3   6   0        3.86        5.98      0.37 o 
  -2   6   0      339.19      324.13      3.81 o 
  -1   6   0        2.89        2.80      0.18 o 
   0   6   0      222.09      219.90      2.41 o 
   1   6   0     1964.20     2076.24     22.10 o 
   2   6   0      219.25      221.35      2.75 o 
   3   6   0       63.76       81.71      1.45 o 
   4   6   0       71.79       87.35      1.33 o 
   5   6   0      425.36      424.38      5.05 o 
   6   6   0      332.97      359.52      7.27 o 
   7   6   0       38.77       38.45      1.00 o 
   8   6   0      123.91      123.55      2.53 o 
   9   6   0        4.01        4.76      0.38 o 
  -5   7   0       65.11       63.12      1.53 o 
  -4   7   0       32.58       29.02      0.85 o 
  -3   7   0       95.16       91.87      1.55 o 
  -2   7   0       42.79       32.59      0.88 o 
  -1   7   0      200.27      195.47      2.66 o 
   0   7   0        5.84        9.14      0.45 o 
   1   7   0       95.08      102.88      4.35 o 
   2   7   0      211.95      171.95      2.57 o 
   3   7   0       11.38        6.62      0.46 o 
   4   7   0      322.91      301.54      7.39 o 
   5   7   0      270.08      244.04      4.32 o 
   6   7   0      110.75      107.80      3.36 o 
   7   7   0      243.78      233.84      6.86 o 
   8   7   0        3.36        4.81      0.44 o 
   9   7   0        0.08       -0.15      0.29 o 
  -4   8   0       49.08       47.26      2.04 o 
  -3   8   0       22.09       19.51      0.94 o 
  -2   8   0      117.69      108.05      2.82 o 
  -1   8   0      102.37      111.66      3.28 o 
   0   8   0      221.88      214.22      3.43 o 
   1   8   0      153.25      145.25      2.42 o 
   2   8   0        2.75        3.57      0.46 o 
   3   8   0        2.61        3.47      0.41 o 
   4   8   0       14.20       18.22      0.77 o 
   5   8   0       60.32       60.40      1.97 o 
   6   8   0        5.41        5.43      0.27 o 
   7   8   0       30.64       27.57      1.17 o 
   8   8   0       78.52       76.29      2.48 o 
  -3   9   0       19.88       16.68      0.94 o 
  -2   9   0       91.96       93.64      2.62 o 
  -1   9   0      131.48      116.24      2.99 o 
   0   9   0       33.68       47.30      1.54 o 
   1   9   0       60.29       59.92      1.80 o 
   2   9   0       13.08       13.19      0.53 o 
   3   9   0        2.45        2.28      0.35 o 
   4   9   0        1.02        2.04      0.35 o 
   5   9   0      235.45      231.29      7.73 o 
   6   9   0        4.34        5.33      0.41 o 
   7   9   0       18.10       18.82      1.02 o 
   8   9   0       40.96       42.89      1.75 o 
  -2  10   0       47.39       50.57      1.79 o 
  -1  10   0       14.32       14.45      0.88 o 
   0  10   0      162.17      186.79      3.65 o 
   1  10   0        8.53        9.50      0.58 o 
   2  10   0        1.75        2.48      0.28 o 
   3  10   0      121.30      114.25      2.99 o 
   4  10   0       13.53       12.46      0.77 o 
   5  10   0       83.00       81.71      2.22 o 
   6  10   0      371.95      381.19     28.23 o 
   7  10   0        1.10        1.02      0.44 o 
  -1  11   0        1.52        3.19      0.56 o 
   0  11   0      115.07      123.40      3.65 o 
   1  11   0       13.06       18.57      0.94 o 
   2  11   0        0.94        1.99      0.25 o 
   3  11   0       74.57       74.17      2.32 o 
   4  11   0       30.49       29.95      1.29 o 
   5  11   0       19.20       21.03      0.98 o 
   6  11   0       22.84       13.86      1.17 o 
   7  11   0        0.02        0.00      0.24 o 
   1  12   0      124.76      136.21      3.54 o 
   2  12   0       12.44       14.12      0.98 o 
   3  12   0      117.22      125.22      3.50 o 
   4  12   0       37.87       38.64      1.60 o 
   5  12   0        1.89        1.31      0.41 o 
  -4 -12   1       24.48       24.40      1.29 o 
  -3 -12   1        2.29        3.43      0.62 o 
  -6 -11   1       12.86       15.29      0.83 o 
  -5 -11   1       28.84       28.35      1.18 o 
  -4 -11   1       15.70       18.56      1.39 o 
  -3 -11   1       12.05       13.19      0.87 o 
  -2 -11   1        3.63        4.34      0.56 o 
  -1 -11   1      105.71      108.69      2.47 o 
   0 -11   1       18.10       22.90      1.46 o 
  -7 -10   1        6.38        7.44      0.73 o 
  -6 -10   1       12.87       10.72      0.62 o 
  -5 -10   1       29.53       30.23      1.13 o 
  -4 -10   1       13.41       12.65      0.77 o 
  -3 -10   1      177.62      162.25      4.02 o 
  -2 -10   1        2.00        1.16      0.14 o 
  -1 -10   1       68.29       65.51      1.65 o 
   0 -10   1      378.70      393.26      7.83 o 
   1 -10   1       14.29       11.55      0.77 o 
   2 -10   1        4.57        3.39      0.56 o 
  -8  -9   1        0.06       -0.15      0.29 o 
  -7  -9   1        0.94        0.58      0.29 o 
  -6  -9   1       87.08       81.74      2.06 o 
  -5  -9   1       61.70       59.62      1.70 o 
  -4  -9   1        0.03        0.00      0.21 o 
  -3  -9   1       86.79       81.85      2.26 o 
  -2  -9   1        4.60        4.12      0.46 o 
  -1  -9   1      208.41      211.56      3.99 o 
   0  -9   1       98.04      104.25      1.96 o 
   1  -9   1       25.77       25.33      1.08 o 
   2  -9   1      124.63      122.19      3.13 o 
   3  -9   1        0.02        0.42      0.35 o 
  -8  -8   1      210.52      197.23      5.84 o 
  -7  -8   1       20.79       22.76      1.02 o 
  -6  -8   1      112.11      105.48      1.94 o 
  -5  -8   1      490.31      477.36     13.06 o 
  -4  -8   1       26.21       20.12      1.09 o 
  -3  -8   1       49.32       52.10      1.60 o 
  -2  -8   1        6.02        6.44      0.66 o 
  -1  -8   1        8.12        7.16      0.42 o 
   0  -8   1      772.86      732.97     10.57 o 
   1  -8   1        8.74        6.54      0.47 o 
   2  -8   1       22.58       21.13      0.98 o 
   3  -8   1       62.86       70.31      2.10 o 
   4  -8   1        3.66        2.45      1.17 o 
  -9  -7   1       95.81       84.90      2.63 o 
  -8  -7   1        9.88       11.23      0.58 o 
  -7  -7   1       16.03       15.03      0.73 o 
  -6  -7   1       79.48       76.15      2.48 o 
  -5  -7   1      106.52      117.12      2.89 o 
  -4  -7   1      148.66      153.08      3.65 o 
  -3  -7   1     1403.30     1449.64     29.37 o 
  -2  -7   1        4.47        5.23      0.51 o 
  -1  -7   1        0.33        0.62      0.15 o 
   0  -7   1      522.22      508.45     20.64 o 
   1  -7   1        6.06        4.57      0.34 o 
   2  -7   1      205.88      208.75      4.69 o 
   3  -7   1        2.38        0.36      0.24 o 
   4  -7   1        1.85        2.04      0.36 o 
   5  -7   1      160.07      163.88      4.13 o 
  -8  -6   1      627.82      609.38     34.65 o 
  -7  -6   1       96.71       89.76      1.87 o 
  -6  -6   1        1.28        2.26      0.39 o 
  -5  -6   1      186.81      182.86      2.48 o 
  -4  -6   1        4.01        5.35      0.30 o 
  -3  -6   1      474.94      522.12      9.15 o 
  -2  -6   1      590.23      659.28      9.83 o 
  -1  -6   1      105.04      106.76      1.64 o 
   0  -6   1        9.71        4.81      0.23 o 
   1  -6   1      418.13      400.84      4.58 o 
   2  -6   1       53.23       42.82      0.79 o 
   3  -6   1        2.20        3.07      0.28 o 
   4  -6   1       48.94       48.08      1.01 o 
   5  -6   1       16.36       15.58      0.61 o 
   6  -6   1      141.98      149.91      3.15 o 
  -9  -5   1      100.66       91.34      2.96 o 
  -8  -5   1        1.70        1.03      0.56 o 
  -7  -5   1        6.92        7.00      0.77 o 
  -6  -5   1       43.73       47.59      1.70 o 
  -5  -5   1      145.69      140.28      2.21 o 
  -4  -5   1       75.66       62.03      0.87 o 
  -3  -5   1      490.78      559.01      6.56 o 
  -2  -5   1      869.43      905.79     11.77 o 
  -1  -5   1      238.58      317.18      3.54 o 
   0  -5   1     1891.50     1903.58     20.16 o 
   1  -5   1       40.92       53.09      0.77 o 
   2  -5   1       69.73       86.86      1.17 o 
   3  -5   1       25.89       24.26      0.62 o 
   4  -5   1       17.24       14.23      0.56 o 
   5  -5   1       10.57        9.92      0.47 o 
   6  -5   1        0.32        1.62      0.40 o 
  -9  -4   1        2.59        2.91      0.38 o 
  -8  -4   1       22.73       20.89      1.37 o 
  -7  -4   1      362.55      362.50      8.25 o 
  -6  -4   1     1468.12     1465.10     29.55 o 
  -5  -4   1       22.66       25.01      1.08 o 
  -4  -4   1     1217.17     1244.05     24.81 o 
  -3  -4   1        0.47        0.23      0.06 o 
  -2  -4   1     2105.26     1999.55     31.19 o 
  -1  -4   1     1217.76     1220.76     13.88 o 
   0  -4   1      253.64      335.82      3.72 o 
   1  -4   1      947.54      955.58      9.58 o 
   2  -4   1       48.32       38.46      0.63 o 
   3  -4   1      140.33      144.55      2.02 o 
   4  -4   1      459.90      455.71      6.20 o 
   5  -4   1      243.46      229.51      3.43 o 
   6  -4   1       73.56       77.85      1.93 o 
   7  -4   1       25.34       25.02      1.31 o 
  -9  -3   1       51.33       47.84      1.50 o 
  -8  -3   1      281.94      284.74      5.40 o 
  -7  -3   1      165.33      165.86      3.30 o 
  -6  -3   1      702.90      713.31     14.96 o 
  -5  -3   1      430.10      444.38      9.49 o 
  -4  -3   1     1478.92     1541.19     43.33 o 
  -3  -3   1       51.75       36.12      0.78 o 
  -2  -3   1        0.39        0.36      0.07 o 
  -1  -3   1      131.91      133.06      2.37 o 
   0  -3   1       55.77       66.82      1.01 o 
   1  -3   1      830.37      965.45     10.34 o 
   2  -3   1        3.58       14.17      0.49 o 
   3  -3   1       76.83       90.62      1.10 o 
   4  -3   1      105.68       97.57      1.63 o 
   5  -3   1      150.23      142.76      2.75 o 
   6  -3   1      225.77      213.81      3.88 o 
   7  -3   1      217.55      218.31      4.06 o 
  -9  -2   1       25.31       25.54      1.13 o 
  -8  -2   1        3.43        2.87      0.47 o 
  -7  -2   1      338.85      325.78      5.98 o 
  -6  -2   1       26.55       21.63      0.55 o 
  -5  -2   1      108.45      112.03      4.08 o 
  -4  -2   1     9591.34     8459.86    240.11 o 
  -3  -2   1      161.96      158.28      4.96 o 
  -2  -2   1     5957.36     5245.88    145.29 o 
  -1  -2   1     1458.27     1473.37     45.35 o 
   0  -2   1        5.24        5.93      0.14 o 
   1  -2   1     3660.20     3366.09     53.06 o 
   2  -2   1     2112.95     2266.28     21.25 o 
   3  -2   1      388.88      374.63      3.69 o 
   4  -2   1      117.73      104.33      1.46 o 
   5  -2   1       81.34       86.70      1.85 o 
   6  -2   1      196.51      183.57      3.35 o 
   7  -2   1       80.14       77.50      1.89 o 
   8  -2   1       69.98       72.26      1.88 o 
  -9  -1   1       34.43       33.38      1.82 o 
  -8  -1   1      141.62      139.88      3.22 o 
  -7  -1   1        0.15        0.21      0.24 o 
  -6  -1   1        0.12        0.24      0.11 o 
  -5  -1   1        0.82        0.81      0.10 o 
  -4  -1   1      190.95      234.44      3.11 o 
  -3  -1   1      413.30      391.97     11.52 o 
  -2  -1   1    14944.79    11009.80    311.16 o 
  -1  -1   1        2.00        1.26      0.09 o 
   0  -1   1       18.58       20.37      0.35 o 
   1  -1   1     1126.41     1177.00     18.08 o 
   2  -1   1      501.81      483.19      4.67 o 
   3  -1   1      428.85      445.01      4.30 o 
   4  -1   1       98.02      103.72      1.44 o 
   5  -1   1      155.47      158.94      2.82 o 
   6  -1   1      164.81      147.93      2.77 o 
   7  -1   1       62.97       60.63      1.55 o 
   8  -1   1        2.40        3.97      0.54 o 
  -8   0   1        0.37        0.93      0.31 o 
  -7   0   1      282.47      278.29      5.17 o 
  -6   0   1       87.15       85.85      1.48 o 
  -5   0   1       11.85       13.39      0.38 o 
  -4   0   1       43.20       38.32      0.66 o 
  -3   0   1       23.64       11.79      0.45 o 
  -2   0   1    15624.09    10693.10    303.86 o 
  -1   0   1     3123.28     2570.54     79.62 o 
   0   0   1      487.02      508.78      5.91 o 
   1   0   1       88.71       79.63      0.97 o 
   2   0   1     1924.70     1905.14     33.15 o 
   3   0   1      103.78      136.61      1.54 o 
   4   0   1      379.05      450.77      5.96 o 
   5   0   1       51.60       61.65      1.18 o 
   6   0   1       32.58       28.07      0.90 o 
   7   0   1       38.87       38.89      1.13 o 
   8   0   1        3.39        2.55      0.41 o 
  -8   1   1       60.39       56.85      1.49 o 
  -7   1   1        1.47        2.01      0.33 o 
  -6   1   1        6.70        5.58      0.46 o 
  -5   1   1       35.67       43.41      1.03 o 
  -4   1   1      107.64       93.18      1.44 o 
  -3   1   1      575.09      619.69      8.02 o 
  -2   1   1      195.76      173.26      2.34 o 
  -1   1   1     1638.72     1529.46     28.55 o 
   0   1   1     1190.75     1071.26     11.41 o 
   1   1   1      850.32      849.55     18.20 o 
   2   1   1      293.81      369.85      4.38 o 
   3   1   1        0.16        8.38      0.22 o 
   4   1   1        0.05        1.52      0.20 o 
   5   1   1      384.79      343.07      4.25 o 
   6   1   1      103.99      111.47      2.12 o 
   7   1   1       29.40       29.55      0.91 o 
   8   1   1       35.56       36.86      1.10 o 
   9   1   1        0.11       -0.21      0.21 o 
  -8   2   1       23.55       24.01      0.98 o 
  -7   2   1        2.52        4.15      0.46 o 
  -6   2   1      372.98      382.87      6.14 o 
  -5   2   1       23.69       36.58      1.07 o 
  -4   2   1        7.22        4.43      0.31 o 
  -3   2   1      614.32      701.98      7.64 o 
  -2   2   1      448.81      426.14      4.59 o 
  -1   2   1      784.57      779.88      7.41 o 
   0   2   1     2608.17     2401.09     24.56 o 
   1   2   1      166.96      177.66      1.97 o 
   2   2   1      195.03      188.44      2.11 o 
   3   2   1      360.32      416.30      4.92 o 
   4   2   1       55.62       53.20      0.79 o 
   5   2   1      307.83      300.76      3.70 o 
   6   2   1      327.19      319.62      4.45 o 
   7   2   1        9.08        7.25      0.44 o 
   8   2   1        6.03        4.68      0.39 o 
   9   2   1       31.83       31.81      1.69 o 
  -8   3   1        7.01        8.12      0.66 o 
  -7   3   1       34.51       31.76      1.13 o 
  -6   3   1        2.70        1.68      0.35 o 
  -5   3   1      405.47      371.73      5.92 o 
  -4   3   1       41.30       55.33      1.49 o 
  -3   3   1      329.69      320.23      3.58 o 
  -2   3   1       25.30       26.60      0.54 o 
  -1   3   1       10.34        6.33      0.23 o 
   0   3   1     4861.09     4269.31     46.44 o 
   1   3   1     1227.81     1208.28     35.21 o 
   2   3   1      768.66      881.44     12.18 o 
   3   3   1      559.88      522.06      6.10 o 
   4   3   1        9.33       16.87      0.39 o 
   5   3   1      471.13      440.93      5.27 o 
   6   3   1       56.42       53.61      0.94 o 
   7   3   1       26.93       30.50      0.64 o 
   8   3   1       77.02       76.82      2.11 o 
   9   3   1        3.01        4.02      0.54 o 
  -7   4   1        1.64        1.55      0.43 o 
  -6   4   1      118.09      110.96      2.40 o 
  -5   4   1        2.91        3.48      0.41 o 
  -4   4   1       30.11       28.99      0.72 o 
  -3   4   1      655.97      675.57      8.00 o 
  -2   4   1     1001.61     1050.78     10.62 o 
  -1   4   1      913.75      934.23      9.99 o 
   0   4   1      708.32      771.42      8.25 o 
   1   4   1       76.99       81.05      1.11 o 
   2   4   1      133.80      133.33      1.68 o 
   3   4   1        7.58        5.67      0.42 o 
   4   4   1       19.68       24.47      0.41 o 
   5   4   1      372.65      335.61      4.04 o 
   6   4   1      322.41      345.93      5.16 o 
   7   4   1        1.99        3.52      0.49 o 
   8   4   1       29.62       27.87      0.97 o 
   9   4   1       54.07       55.08      1.62 o 
  -7   5   1        0.20       -0.04      0.35 o 
  -6   5   1      114.45      113.38      2.80 o 
  -5   5   1      116.49      109.81      2.47 o 
  -4   5   1       54.66       48.32      1.04 o 
  -3   5   1       52.98       58.11      0.98 o 
  -2   5   1      150.98      132.55      1.71 o 
  -1   5   1      179.59      199.07      2.37 o 
   0   5   1     1593.97     1665.64     17.64 o 
   1   5   1      513.08      475.31      4.85 o 
   2   5   1        0.95        0.25      0.09 o 
   3   5   1      831.45      826.03     10.57 o 
   4   5   1        5.29        7.69      0.30 o 
   5   5   1      109.38      120.84      1.57 o 
   6   5   1      466.53      483.68      7.01 o 
   7   5   1        0.00        0.08      0.13 o 
   8   5   1       19.90       21.36      0.80 o 
   9   5   1       15.98       14.74      0.79 o 
  -6   6   1        3.45        2.80      0.49 o 
  -5   6   1       39.55       39.41      0.91 o 
  -4   6   1        8.37        5.93      0.37 o 
  -3   6   1       61.83       57.68      0.97 o 
  -2   6   1      254.93      219.08      2.89 o 
  -1   6   1       53.31       38.88      0.69 o 
   0   6   1       49.18       46.88      0.74 o 
   1   6   1      136.49      144.29      1.64 o 
   2   6   1       23.21       33.96      0.68 o 
   3   6   1       62.37       54.14      0.89 o 
   4   6   1      186.95      206.52      2.83 o 
   5   6   1       35.60       39.94      0.74 o 
   6   6   1       74.45       73.64      1.86 o 
   7   6   1       33.29       35.50      1.56 o 
   8   6   1       37.95       35.49      1.24 o 
   9   6   1        9.89       11.62      0.66 o 
  -5   7   1       71.56       70.03      1.52 o 
  -4   7   1       30.79       24.69      0.75 o 
  -3   7   1        0.33        0.66      0.24 o 
  -2   7   1      118.68      109.74      1.67 o 
  -1   7   1      171.30      171.42      2.02 o 
   0   7   1        1.78        0.47      0.18 o 
   1   7   1      385.28      365.39      4.89 o 
   2   7   1      194.88      226.23      5.54 o 
   3   7   1      443.85      420.81      7.34 o 
   4   7   1       10.37       12.01      0.49 o 
   5   7   1      120.60      114.52      2.19 o 
   6   7   1      435.47      425.94      7.21 o 
   7   7   1       45.44       45.81      1.60 o 
   8   7   1        0.25        0.44      0.29 o 
   9   7   1       25.36       23.49      1.02 o 
  -5   8   1       18.34       20.67      1.68 o 
  -4   8   1      123.66      131.67      4.52 o 
  -3   8   1        2.65        4.23      0.44 o 
  -2   8   1       29.75       28.28      1.00 o 
  -1   8   1      254.13      283.00      5.09 o 
   0   8   1        4.75        4.77      0.34 o 
   1   8   1      643.03      605.79      8.72 o 
   2   8   1      849.70      804.37     13.24 o 
   3   8   1        2.51        2.88      0.35 o 
   4   8   1      247.30      231.70      5.10 o 
   5   8   1        0.00        0.07      0.22 o 
   6   8   1        0.18        0.05      0.17 o 
   7   8   1      343.91      327.64      9.48 o 
   8   8   1        5.04        5.40      0.44 o 
   9   8   1        1.35        1.46      0.29 o 
  -4   9   1       16.64       17.65      1.17 o 
  -3   9   1        1.01        1.82      0.73 o 
  -2   9   1      129.75      146.32      4.16 o 
  -1   9   1       72.90       79.61      2.26 o 
   0   9   1       90.56       93.45      1.80 o 
   1   9   1       66.98       67.13      1.38 o 
   2   9   1        3.52        3.92      0.42 o 
   3   9   1      138.84      130.03      3.24 o 
   4   9   1      468.61      476.27     10.09 o 
   5   9   1        1.86        1.75      0.31 o 
   6   9   1      137.31      134.85      3.87 o 
   7   9   1        6.18        6.71      0.58 o 
   8   9   1       15.41       17.94      1.02 o 
  -3  10   1       39.27       39.84      1.53 o 
  -2  10   1        0.15        0.50      0.35 o 
  -1  10   1      292.32      304.71      6.65 o 
   0  10   1       59.93       59.40      1.58 o 
   1  10   1        3.78        3.43      0.70 o 
   2  10   1      227.54      230.78      6.05 o 
   3  10   1      221.95      207.98      4.89 o 
   4  10   1      658.95      616.98     13.03 o 
   5  10   1      296.36      278.16      9.48 o 
   6  10   1       51.33       45.33      2.92 o 
   7  10   1       41.93       43.70      1.22 o 
   8  10   1       32.24       34.57      1.60 o 
  -1  11   1       94.80       91.42      2.62 o 
   0  11   1       45.41       42.15      1.68 o 
   1  11   1      249.44      263.03      5.02 o 
   2  11   1       81.40       79.26      1.80 o 
   3  11   1       47.93       50.46      2.12 o 
   4  11   1       55.20       54.10      1.80 o 
   5  11   1       26.96       25.79      1.31 o 
   6  11   1       97.76       95.56      2.57 o 
   7  11   1      214.35      211.01      4.74 o 
   0  12   1      138.66      146.30      3.66 o 
   1  12   1        0.11       -0.26      0.26 o 
   2  12   1      121.39      127.67      2.90 o 
   3  12   1        2.87        2.60      0.52 o 
   4  12   1        0.98        1.44      0.46 o 
   5  12   1      385.37      395.81      8.81 o 
   6  12   1       23.09       24.55      1.13 o 
  -5 -11   2      102.59      103.95      3.87 o 
  -4 -11   2       36.32       36.25      1.49 o 
  -3 -11   2        1.54        1.23      0.46 o 
  -2 -11   2      172.65      170.91      4.48 o 
  -1 -11   2        9.64        7.73      0.62 o 
  -7 -10   2        3.84        4.23      0.58 o 
  -6 -10   2       28.53       28.42      1.08 o 
  -5 -10   2        0.37        0.51      0.31 o 
  -4 -10   2      139.38      142.33      3.61 o 
  -3 -10   2       89.84       87.79      2.57 o 
  -2 -10   2      120.17      127.93      8.39 o 
  -1 -10   2       94.12       96.92      2.14 o 
   0 -10   2        7.50        7.07      0.62 o 
   1 -10   2       48.43       54.91      1.80 o 
  -7  -9   2      296.90      292.19      8.75 o 
  -6  -9   2        6.19        5.84      0.41 o 
  -5  -9   2       11.63       11.09      0.62 o 
  -4  -9   2       56.01       57.87      1.80 o 
  -3  -9   2       10.16       10.24      0.72 o 
  -2  -9   2      442.79      420.87      9.22 o 
  -1  -9   2        7.56        6.39      0.42 o 
   0  -9   2        0.74        1.20      0.26 o 
   1  -9   2       84.01       96.62      2.63 o 
   2  -9   2       19.71       22.45      1.08 o 
   3  -9   2       99.63      107.95      4.52 o 
  -8  -8   2       19.46       19.99      1.02 o 
  -7  -8   2       81.12       80.09      2.77 o 
  -6  -8   2      341.70      339.67      7.88 o 
  -5  -8   2       90.15       87.12      2.41 o 
  -4  -8   2       23.24       22.39      0.93 o 
  -3  -8   2       57.34       54.44      1.64 o 
  -2  -8   2       35.04       41.34      1.39 o 
  -1  -8   2       92.87       94.01      1.99 o 
   0  -8   2        6.45        5.69      0.38 o 
   1  -8   2        1.27        0.45      0.27 o 
   2  -8   2      259.64      248.02      5.51 o 
   3  -8   2        6.55        6.13      0.59 o 
   4  -8   2       77.75       87.58      6.05 o 
  -8  -7   2        3.39        4.52      0.44 o 
  -7  -7   2       41.31       42.60      1.46 o 
  -6  -7   2        5.55        5.84      0.58 o 
  -5  -7   2       95.78      103.64      2.90 o 
  -4  -7   2      240.79      247.12      5.41 o 
  -3  -7   2      120.63      102.50      2.57 o 
  -2  -7   2       46.78       53.19      1.68 o 
  -1  -7   2      104.38      102.07      2.06 o 
   0  -7   2       31.70       34.66      0.86 o 
   1  -7   2       36.55       30.63      0.84 o 
   2  -7   2        0.02        0.09      0.29 o 
   3  -7   2       25.02       23.74      1.05 o 
   4  -7   2       20.77       18.58      0.94 o 
  -7  -6   2        0.73        1.31      0.15 o 
  -6  -6   2      399.75      396.64     11.23 o 
  -5  -6   2       98.27       93.16      1.68 o 
  -4  -6   2      577.92      565.08      9.59 o 
  -3  -6   2      286.01      243.80      4.72 o 
  -2  -6   2      160.94      172.79      3.96 o 
  -1  -6   2      367.03      356.59      5.20 o 
   0  -6   2      797.48      858.22     11.06 o 
   1  -6   2       30.69       21.07      0.61 o 
   2  -6   2      144.40      153.74      2.41 o 
   3  -6   2       20.33       19.48      0.65 o 
   4  -6   2       88.96       85.72      2.07 o 
   5  -6   2      222.04      223.97      6.56 o 
  -9  -5   2       69.48       74.30      3.79 o 
  -8  -5   2       77.89       72.39      3.36 o 
  -7  -5   2        4.02        6.85      0.77 o 
  -6  -5   2      422.06      430.80      9.28 o 
  -5  -5   2      118.56      124.25      1.99 o 
  -4  -5   2       34.33       22.70      0.78 o 
  -3  -5   2       84.16       79.24      1.32 o 
  -2  -5   2      196.53      209.35      3.27 o 
  -1  -5   2      526.56      533.28      5.83 o 
   0  -5   2      456.92      420.26      4.66 o 
   1  -5   2       82.37       70.98      1.99 o 
   2  -5   2      271.35      276.55      3.30 o 
   3  -5   2      476.49      425.69      5.28 o 
   4  -5   2       41.61       39.58      0.88 o 
   5  -5   2       19.92       17.09      0.65 o 
   6  -5   2       34.83       40.91      2.04 o 
  -9  -4   2      101.12      102.71      3.96 o 
  -8  -4   2      809.36      800.71     17.12 o 
  -7  -4   2        6.40        5.81      0.70 o 
  -6  -4   2      113.82      122.26      4.52 o 
  -5  -4   2       70.36       72.94      2.92 o 
  -4  -4   2      152.44      172.63      2.57 o 
  -3  -4   2     1391.28     1446.13     18.34 o 
  -2  -4   2      152.31      183.92      2.51 o 
  -1  -4   2      154.96      141.06      1.62 o 
   0  -4   2      996.82      991.48     10.59 o 
   1  -4   2        0.94        1.82      0.14 o 
   2  -4   2      327.62      351.19      4.37 o 
   3  -4   2       76.48       83.25      1.33 o 
   4  -4   2       38.56       33.46      1.01 o 
   5  -4   2      452.19      431.38      6.00 o 
   6  -4   2       98.63       95.17      2.22 o 
   7  -4   2       15.79       16.40      0.92 o 
  -9  -3   2       19.88       24.63      1.09 o 
  -8  -3   2      147.38      142.30      3.00 o 
  -7  -3   2        1.25        1.62      0.56 o 
  -6  -3   2     1789.20     1833.09     51.93 o 
  -5  -3   2      107.06      108.10      3.94 o 
  -4  -3   2      415.15      463.31     13.57 o 
  -3  -3   2        4.10        6.61      0.28 o 
  -2  -3   2      212.95      208.01      2.76 o 
  -1  -3   2      924.43      937.16      8.77 o 
   0  -3   2      232.50      320.87      3.35 o 
   1  -3   2       12.84        2.09      0.13 o 
   2  -3   2       33.28       54.31      0.78 o 
   3  -3   2      488.87      446.51      4.70 o 
   4  -3   2       15.88       16.76      0.64 o 
   5  -3   2       31.38       34.49      0.80 o 
   6  -3   2      590.01      583.77      9.13 o 
   7  -3   2        5.88        5.69      0.58 o 
  -9  -2   2        9.60        8.67      0.68 o 
  -8  -2   2       35.08       37.89      1.29 o 
  -7  -2   2        1.95        1.69      0.47 o 
  -6  -2   2      265.53      281.84      6.26 o 
  -5  -2   2      704.01      723.26     21.15 o 
  -4  -2   2       40.30       46.39      2.04 o 
  -3  -2   2      448.92      469.58     13.57 o 
  -2  -2   2        2.32        2.24      0.15 o 
  -1  -2   2       41.61       33.81      0.44 o 
   0  -2   2     3007.87     2849.31     60.65 o 
   1  -2   2      138.82      110.44      1.46 o 
   2  -2   2       30.83       49.95      0.70 o 
   3  -2   2       83.35       59.41      1.10 o 
   4  -2   2       51.59       52.87      0.92 o 
   5  -2   2      101.38       91.18      1.93 o 
   6  -2   2        9.67        9.91      0.65 o 
   7  -2   2       31.08       32.70      1.18 o 
   8  -2   2      186.81      192.80      3.75 o 
  -9  -1   2        9.83       12.88      1.06 o 
  -8  -1   2        0.91        0.72      0.65 o 
  -7  -1   2       31.84       31.08      1.09 o 
  -6  -1   2       13.23       11.92      0.62 o 
  -5  -1   2      137.22      163.67      2.89 o 
  -4  -1   2      675.74      735.08     21.15 o 
  -3  -1   2      168.58      191.83      5.98 o 
  -2  -1   2      332.51      272.18      4.63 o 
  -1  -1   2      768.27      762.79      9.84 o 
   0  -1   2     1467.14     1461.95     31.12 o 
   1  -1   2      293.17      320.24      4.18 o 
   2  -1   2       43.14       51.33      0.65 o 
   3  -1   2      177.82      182.68      2.05 o 
   4  -1   2       66.91       54.46      0.74 o 
   5  -1   2       79.79       76.74      1.65 o 
   6  -1   2      245.70      238.42      4.10 o 
   7  -1   2        8.16        8.77      0.63 o 
   8  -1   2       18.68       21.14      0.95 o 
  -8   0   2       44.23       50.60      1.25 o 
  -7   0   2       32.44       31.07      0.86 o 
  -6   0   2      166.63      155.48      2.61 o 
  -5   0   2      503.29      528.49      6.88 o 
  -4   0   2       35.64       46.43      0.74 o 
  -3   0   2      858.68      966.41     12.32 o 
  -2   0   2        5.96        1.80      0.14 o 
  -1   0   2      563.86      634.12      8.08 o 
   0   0   2       60.71       62.74      0.68 o 
   1   0   2      197.66      229.36      2.53 o 
   2   0   2      347.94      368.52      4.05 o 
   3   0   2      188.15      178.55      1.83 o 
   4   0   2       52.73       53.59      0.78 o 
   5   0   2      101.73       98.38      1.93 o 
   6   0   2       60.12       56.46      1.37 o 
   7   0   2       53.42       54.67      1.43 o 
   8   0   2        1.92        1.60      0.36 o 
  -8   1   2       67.33       69.20      1.77 o 
  -7   1   2       51.66       48.58      1.24 o 
  -6   1   2      131.75      110.42      2.34 o 
  -5   1   2       25.01       34.54      1.09 o 
  -4   1   2      441.09      410.95      5.42 o 
  -3   1   2        0.67        2.03      0.32 o 
  -2   1   2      849.81      837.91     10.02 o 
  -1   1   2     2266.29     2024.28     34.35 o 
   0   1   2     1769.63     1613.49     16.78 o 
   1   1   2     3631.29     3115.20     30.43 o 
   2   1   2      695.99      719.13      6.84 o 
   3   1   2      101.49      106.09      1.23 o 
   4   1   2      893.92      826.78      9.94 o 
   5   1   2        0.32        0.11      0.10 o 
   6   1   2       26.03       20.96      0.75 o 
   7   1   2      157.13      157.67      3.54 o 
   8   1   2        8.06        6.92      0.53 o 
   9   1   2        4.58        5.44      0.50 o 
  -8   2   2        8.69       10.30      0.86 o 
  -7   2   2       48.76       51.05      1.37 o 
  -6   2   2       90.98       92.96      2.15 o 
  -5   2   2      180.97      173.45      3.39 o 
  -4   2   2        1.99        4.22      0.27 o 
  -3   2   2       50.04       41.32      0.66 o 
  -2   2   2      760.13      748.29      7.12 o 
  -1   2   2       36.83       46.45      0.53 o 
   0   2   2      506.95      536.14      4.87 o 
   1   2   2      568.90      578.75      5.50 o 
   2   2   2        3.09        7.58      0.19 o 
   3   2   2      597.01      622.41      6.79 o 
   4   2   2        7.68       20.30      0.41 o 
   5   2   2      729.69      790.82      9.36 o 
   6   2   2      248.80      217.88      3.20 o 
   7   2   2        0.19        0.25      0.21 o 
   8   2   2       78.05       76.82      1.72 o 
   9   2   2        2.54        3.29      0.63 o 
  -8   3   2      141.24      153.14      3.12 o 
  -7   3   2       14.68       16.22      0.78 o 
  -6   3   2       65.49       61.00      1.53 o 
  -5   3   2      129.09      120.85      2.66 o 
  -4   3   2      754.15      737.65     12.54 o 
  -3   3   2        0.42        3.28      0.15 o 
  -2   3   2       94.93       81.35      1.06 o 
  -1   3   2     1008.69     1007.63      9.55 o 
   0   3   2       10.75        9.61      0.41 o 
   1   3   2     1566.96     1500.79     27.70 o 
   2   3   2      912.37      942.45     10.99 o 
   3   3   2       51.78       77.19      1.13 o 
   4   3   2      571.70      693.18      8.13 o 
   5   3   2       32.76       47.16      0.78 o 
   6   3   2       16.41       11.39      0.47 o 
   7   3   2      299.32      308.50      4.89 o 
   8   3   2        2.19        2.67      0.30 o 
   9   3   2        1.93        2.04      0.46 o 
  -7   4   2       23.83       25.42      1.03 o 
  -6   4   2       53.81       53.60      1.49 o 
  -5   4   2       91.89       86.13      2.16 o 
  -4   4   2       28.59       34.93      0.76 o 
  -3   4   2      264.53      283.85      4.93 o 
  -2   4   2      334.56      338.08      3.37 o 
  -1   4   2      244.98      251.10      2.68 o 
   0   4   2     2820.15     2850.61     71.90 o 
   1   4   2       34.68       41.94      0.56 o 
   2   4   2        0.95        2.89      0.12 o 
   3   4   2        1.08        1.84      0.24 o 
   4   4   2      172.99      199.15      2.70 o 
   5   4   2      482.42      438.80      5.24 o 
   6   4   2       45.23       55.34      1.02 o 
   7   4   2        0.59        1.17      0.16 o 
   8   4   2       86.49       90.38      2.59 o 
   9   4   2       18.53       17.05      0.99 o 
  -7   5   2        1.60        2.02      0.46 o 
  -6   5   2        5.43        4.76      0.53 o 
  -5   5   2      149.57      135.35      2.71 o 
  -4   5   2      134.57      130.76      2.30 o 
  -3   5   2       88.43       87.27      1.51 o 
  -2   5   2       78.85       87.40      1.18 o 
  -1   5   2     1260.77     1199.84     12.81 o 
   0   5   2      154.84      149.65      1.78 o 
   1   5   2       44.16       58.44      0.77 o 
   2   5   2      411.44      456.30      4.60 o 
   3   5   2      253.77      272.10      3.61 o 
   4   5   2      463.88      474.29      6.17 o 
   5   5   2      534.57      498.82      7.71 o 
   6   5   2      184.93      178.16      4.31 o 
   7   5   2       19.74       19.46      0.61 o 
   8   5   2        1.12        0.91      0.27 o 
   9   5   2        0.34        0.15      0.51 o 
  -6   6   2        2.42        1.30      0.41 o 
  -5   6   2      107.29      100.29      2.28 o 
  -4   6   2        9.69        7.92      0.43 o 
  -3   6   2     1057.65     1019.20     12.03 o 
  -2   6   2      295.08      311.06      3.92 o 
  -1   6   2        2.80        5.08      0.30 o 
   0   6   2     1044.45     1051.37     11.26 o 
   1   6   2       68.21       73.57      0.97 o 
   2   6   2      295.64      321.71      3.51 o 
   3   6   2     1592.13     1640.67     19.19 o 
   4   6   2       42.98       45.72      0.81 o 
   5   6   2      261.58      245.64      3.77 o 
   6   6   2        8.04        4.74      0.25 o 
   7   6   2        2.43        2.95      0.38 o 
   8   6   2       45.76       45.06      5.62 o 
   9   6   2        0.09       -0.15      0.44 o 
  -5   7   2       34.25       35.24      1.22 o 
  -4   7   2       15.73       14.79      0.59 o 
  -3   7   2       25.59       29.09      0.78 o 
  -2   7   2       52.46       49.41      1.03 o 
  -1   7   2      534.00      505.40      5.66 o 
   0   7   2     2001.95     1974.22     27.77 o 
   1   7   2      196.20      193.86      2.30 o 
   2   7   2      148.02      146.05      1.63 o 
   3   7   2        0.04        0.20      0.15 o 
   4   7   2        4.83        6.85      0.31 o 
   5   7   2     1403.37     1441.40     20.64 o 
   6   7   2        6.55        7.04      0.33 o 
   7   7   2       10.25        8.43      0.51 o 
   8   7   2       19.20       16.85      1.02 o 
   9   7   2        9.86       13.63      1.39 o 
  -5   8   2      169.94      171.31      2.83 o 
  -4   8   2        1.72        2.08      0.31 o 
  -3   8   2       13.56       12.49      0.51 o 
  -2   8   2      208.30      207.70      3.50 o 
  -1   8   2      197.51      198.02      3.33 o 
   0   8   2      935.36      930.32     12.00 o 
   1   8   2      215.95      225.23      3.51 o 
   2   8   2       21.80       19.15      0.70 o 
   3   8   2      102.78       78.32      2.19 o 
   4   8   2       15.42       12.30      0.73 o 
   5   8   2      195.38      196.25      4.38 o 
   6   8   2      380.37      377.00      7.93 o 
   7   8   2        5.21        5.25      0.35 o 
   8   8   2        8.36        7.73      0.58 o 
   9   8   2       12.45       14.44      0.88 o 
  -4   9   2        0.49        0.44      0.44 o 
  -3   9   2      258.31      269.85      6.02 o 
  -2   9   2        5.75        5.76      0.56 o 
  -1   9   2       47.26       48.56      1.58 o 
   0   9   2      313.38      334.60      5.11 o 
   1   9   2       64.93       61.93      1.30 o 
   2   9   2      485.68      457.46     13.86 o 
   3   9   2      674.30      642.92     13.49 o 
   4   9   2       37.01       38.90      1.29 o 
   5   9   2      186.68      165.36      8.39 o 
   6   9   2        1.67        1.76      0.31 o 
   7   9   2       38.19       37.40      1.08 o 
   8   9   2       78.82       78.77      2.77 o 
  -3  10   2        8.34        7.75      1.02 o 
  -2  10   2      221.64      220.32      5.09 o 
  -1  10   2       12.35       15.90      0.91 o 
   0  10   2       15.95       16.95      1.06 o 
   1  10   2      544.54      561.13      8.59 o 
   2  10   2      230.59      231.16      4.25 o 
   3  10   2      150.10      149.40      4.60 o 
   4  10   2       26.26       32.38      1.22 o 
   5  10   2      316.22      313.88      9.12 o 
   6  10   2      305.37      306.51     14.66 o 
   7  10   2       36.41       35.01      1.13 o 
   8  10   2        5.07        3.50      0.58 o 
  -2  11   2       13.06       10.95      1.09 o 
  -1  11   2        7.01        8.47      0.77 o 
   0  11   2      187.94      198.39      4.64 o 
   1  11   2       34.50       38.17      1.19 o 
   2  11   2       36.34       35.21      1.74 o 
   3  11   2      192.52      191.14      4.69 o 
   4  11   2        0.17        1.02      0.51 o 
   5  11   2      125.87      122.71      3.13 o 
   6  11   2       38.38       38.04      2.04 o 
   7  11   2       37.40       33.51      1.13 o 
   0  12   2       11.78        9.00      1.24 o 
   1  12   2      141.57      145.61      3.82 o 
   2  12   2        3.26        3.18      0.34 o 
   3  12   2       28.38       31.28      1.43 o 
   4  12   2      322.85      329.60      7.57 o 
   5  12   2       38.58       36.01      1.43 o 
   6  12   2       87.74       89.10      2.53 o 
   2  13   2        2.15        2.33      0.88 o 
   3  13   2        7.39        7.49      0.77 o 
   4  13   2       45.29       44.16      2.70 o 
  -3 -11   3       39.40       44.13      1.75 o 
  -6 -10   3        0.00       -0.15      0.24 o 
  -5 -10   3       27.12       26.65      1.13 o 
  -4 -10   3        2.08        2.40      0.51 o 
  -3 -10   3      104.78      109.01      3.04 o 
  -2 -10   3       85.61       89.75      2.73 o 
  -1 -10   3        1.49        1.60      0.52 o 
   0 -10   3      124.20      128.06      3.40 o 
  -7  -9   3       21.53       23.19      1.31 o 
  -6  -9   3        0.16        0.15      0.21 o 
  -5  -9   3       11.00        9.85      0.62 o 
  -4  -9   3        0.64        0.58      0.44 o 
  -3  -9   3       14.94       18.00      1.68 o 
  -2  -9   3      111.09      101.59      2.88 o 
  -1  -9   3       57.00       56.04      2.01 o 
   0  -9   3      116.14      111.53      2.98 o 
   1  -9   3       32.56       35.39      1.34 o 
   2  -9   3        4.33        3.69      0.56 o 
  -8  -8   3      143.06      145.88      4.52 o 
  -7  -8   3       11.46       12.40      0.88 o 
  -6  -8   3       21.81       20.42      1.17 o 
  -5  -8   3      123.14      116.63      2.84 o 
  -4  -8   3       97.15       88.51      2.32 o 
  -3  -8   3        1.30        1.28      0.36 o 
  -2  -8   3      194.62      191.26      4.58 o 
  -1  -8   3       89.70       84.18      1.84 o 
   0  -8   3      178.66      162.32      4.02 o 
   1  -8   3      329.46      308.54     32.38 o 
   2  -8   3        1.58        1.44      0.35 o 
   3  -8   3      160.06      158.13      5.25 o 
  -8  -7   3      159.08      160.47      4.81 o 
  -7  -7   3        0.11       -0.29      0.29 o 
  -6  -7   3       23.16       24.07      1.17 o 
  -5  -7   3      134.86      122.95      3.50 o 
  -4  -7   3      102.43      101.57      2.53 o 
  -3  -7   3       85.06       73.30      2.01 o 
  -2  -7   3        6.48        6.87      1.02 o 
  -1  -7   3      411.00      372.57      6.42 o 
   0  -7   3        6.01        3.11      0.29 o 
   1  -7   3       37.63       34.03      1.02 o 
   2  -7   3        7.44        8.67      1.09 o 
   3  -7   3       13.42       11.61      0.81 o 
   4  -7   3       68.17       76.51      2.48 o 
  -7  -6   3      183.41      178.41      5.25 o 
  -6  -6   3       43.46       46.68      1.60 o 
  -5  -6   3       43.76       48.37      1.01 o 
  -4  -6   3       51.80       52.92      1.39 o 
  -3  -6   3       81.27       81.06      2.11 o 
  -2  -6   3      796.63      768.11     15.87 o 
  -1  -6   3      242.28      228.42      6.15 o 
   0  -6   3      160.20      155.35      2.68 o 
   1  -6   3      528.16      505.66     11.69 o 
   2  -6   3      334.41      304.54     14.22 o 
   3  -6   3      336.94      315.92      6.75 o 
   4  -6   3       77.34       74.10      2.27 o 
   5  -6   3        0.53        0.28      0.29 o 
  -8  -5   3      187.15      192.77      5.10 o 
  -7  -5   3       12.94       11.49      0.93 o 
  -6  -5   3       10.18        8.87      0.32 o 
  -5  -5   3      135.57      141.69      3.18 o 
  -4  -5   3        2.20        1.20      0.15 o 
  -3  -5   3       55.66       56.05      1.05 o 
  -2  -5   3       26.70       22.16      0.70 o 
  -1  -5   3      324.85      301.13      7.93 o 
   0  -5   3        0.40        0.24      0.10 o 
   1  -5   3        2.15        0.24      0.13 o 
   2  -5   3      851.82      758.47      8.36 o 
   3  -5   3       10.14       16.38      0.59 o 
   4  -5   3        1.72        1.83      0.28 o 
   5  -5   3       23.84       25.31      0.90 o 
   6  -5   3       10.67        8.96      0.92 o 
  -9  -4   3       68.87       75.55      3.14 o 
  -8  -4   3      222.21      219.67      5.72 o 
  -7  -4   3       84.73       95.10      2.94 o 
  -6  -4   3       11.28       11.38      1.17 o 
  -5  -4   3        3.07        4.70      0.45 o 
  -4  -4   3      226.61      230.79      3.07 o 
  -3  -4   3      216.29      191.98      2.63 o 
  -2  -4   3      297.20      319.63      3.93 o 
  -1  -4   3      260.43      240.75      2.68 o 
   0  -4   3      364.48      412.81      4.55 o 
   1  -4   3      296.60      246.98      2.90 o 
   2  -4   3        1.25        0.03      0.12 o 
   3  -4   3       13.67       21.53      0.65 o 
   4  -4   3      879.33      821.07     10.72 o 
   5  -4   3       20.29       17.11      0.79 o 
   6  -4   3        3.36        3.90      0.60 o 
  -9  -3   3       19.02       19.91      0.93 o 
  -8  -3   3       37.81       43.36      1.26 o 
  -7  -3   3       48.63       43.62      2.48 o 
  -6  -3   3       34.87       51.49      2.63 o 
  -5  -3   3       41.91       39.39      2.04 o 
  -4  -3   3        1.34        0.20      0.10 o 
  -3  -3   3      385.41      308.77      4.04 o 
  -2  -3   3       64.52       91.38      1.64 o 
  -1  -3   3       49.56       33.03      0.44 o 
   0  -3   3      988.22     1062.58     11.31 o 
   1  -3   3        0.31        6.95      0.43 o 
   2  -3   3      507.46      531.81      5.89 o 
   3  -3   3       13.49       11.58      0.51 o 
   4  -3   3      203.96      206.97      2.78 o 
   5  -3   3      662.67      618.46     17.01 o 
   6  -3   3      146.01      134.37      5.88 o 
   7  -3   3       23.86       23.09      1.23 o 
  -9  -2   3       37.43       45.46      2.39 o 
  -8  -2   3       38.53       42.71      2.28 o 
  -7  -2   3      193.37      203.24      4.62 o 
  -6  -2   3       24.02       23.92      1.75 o 
  -5  -2   3       74.35       82.13      3.36 o 
  -4  -2   3      210.63      169.07      5.54 o 
  -3  -2   3        2.72       13.88      0.28 o 
  -2  -2   3        0.18        1.91      0.18 o 
  -1  -2   3      184.73      155.10      1.79 o 
   0  -2   3        0.80        0.08      0.05 o 
   1  -2   3        0.63        1.61      0.36 o 
   2  -2   3        5.94        8.78      0.27 o 
   3  -2   3      172.89      158.73      2.42 o 
   4  -2   3      112.37      109.52      1.77 o 
   5  -2   3       45.60       45.64      1.08 o 
   6  -2   3        6.16        6.62      0.64 o 
   7  -2   3       74.58       71.44      2.15 o 
  -9  -1   3        3.78        2.49      0.65 o 
  -8  -1   3      124.12      125.31      2.92 o 
  -7  -1   3       28.04       28.28      1.97 o 
  -6  -1   3       23.75       25.06      0.88 o 
  -5  -1   3       47.86       39.75      0.85 o 
  -4  -1   3        2.74        3.91      0.68 o 
  -3  -1   3     2548.66     2448.20     46.51 o 
  -2  -1   3      346.21      327.62      4.24 o 
  -1  -1   3        0.07        0.50      0.09 o 
   0  -1   3     5411.34     4852.97     57.88 o 
   1  -1   3      247.55      284.67      3.38 o 
   2  -1   3      382.21      378.98      4.20 o 
   3  -1   3       81.66       89.95      1.13 o 
   4  -1   3       94.05       99.96      1.61 o 
   5  -1   3      546.47      510.39      7.83 o 
   6  -1   3       20.66       20.60      0.97 o 
   7  -1   3       70.02       67.37      1.98 o 
   8  -1   3       10.61       11.77      0.85 o 
  -8   0   3        0.48        0.58      0.41 o 
  -7   0   3        1.10        2.18      0.19 o 
  -6   0   3       29.57       40.95      0.84 o 
  -5   0   3       13.04       14.03      0.36 o 
  -4   0   3       78.38       79.94      1.18 o 
  -3   0   3       42.16       44.26      0.82 o 
  -2   0   3       58.68       62.65      0.90 o 
  -1   0   3      356.45      354.83      4.90 o 
   0   0   3      754.23      803.46      8.52 o 
   1   0   3      741.40      724.55      7.71 o 
   2   0   3      419.66      455.90      4.68 o 
   3   0   3      115.11      114.92      1.35 o 
   4   0   3       66.29       79.98      1.14 o 
   5   0   3      153.01      141.06      2.58 o 
   6   0   3       50.47       50.74      1.32 o 
   7   0   3       68.16       72.67      1.74 o 
   8   0   3       29.43       29.55      1.28 o 
  -8   1   3      216.61      223.48      4.77 o 
  -7   1   3       20.13       20.49      0.79 o 
  -6   1   3        6.55        4.74      0.38 o 
  -5   1   3      135.03      126.87      2.16 o 
  -4   1   3        8.81       10.19      0.29 o 
  -3   1   3     1663.17     1698.04     21.52 o 
  -2   1   3        3.76        1.32      0.10 o 
  -1   1   3      169.92      194.67      2.01 o 
   0   1   3     1176.14     1197.22     20.50 o 
   1   1   3        1.85        1.42      0.07 o 
   2   1   3      188.88      187.49      1.80 o 
   3   1   3     1076.05     1138.95     11.38 o 
   4   1   3       28.72       25.05      0.44 o 
   5   1   3       27.03       38.81      1.28 o 
   6   1   3      344.79      345.42      5.48 o 
   7   1   3        3.69        4.84      0.54 o 
   8   1   3        0.52        0.67      0.37 o 
  -8   2   3        1.73        0.61      0.33 o 
  -7   2   3      128.73      126.54      2.81 o 
  -6   2   3       25.27       28.36      1.49 o 
  -5   2   3        5.70        3.34      0.26 o 
  -4   2   3      200.83      228.83      5.07 o 
  -3   2   3       23.81       18.49      0.37 o 
  -2   2   3      919.86      939.19      8.96 o 
  -1   2   3      402.15      418.51      4.55 o 
   0   2   3     3875.77     3437.65     45.68 o 
   1   2   3      730.23      740.30      7.51 o 
   2   2   3      145.53      182.63      2.38 o 
   3   2   3     1214.55     1210.75     11.46 o 
   4   2   3      209.49      171.95      2.08 o 
   5   2   3      607.07      649.43      8.68 o 
   6   2   3      455.35      432.05      6.63 o 
   7   2   3       88.27       85.48      2.11 o 
   8   2   3       85.56       86.05      2.19 o 
   9   2   3       67.97       71.63      1.98 o 
  -8   3   3       71.09       75.08      1.89 o 
  -7   3   3       22.67       22.75      0.91 o 
  -6   3   3       34.43       40.65      1.28 o 
  -5   3   3      516.92      526.70      9.23 o 
  -4   3   3       50.85       39.60      1.12 o 
  -3   3   3       49.37       57.48      0.85 o 
  -2   3   3     1010.58     1094.38     10.91 o 
  -1   3   3     1067.47     1141.75     10.32 o 
   0   3   3       51.70       52.11      0.60 o 
   1   3   3     1416.72     1416.72     13.31 o 
   2   3   3      175.41      176.06      1.65 o 
   3   3   3      714.55      742.56      8.75 o 
   4   3   3       28.83       55.23      0.92 o 
   5   3   3       70.38       71.11      1.81 o 
   6   3   3      264.34      239.66      4.45 o 
   7   3   3       39.21       38.21      1.17 o 
   8   3   3       14.16       12.20      0.91 o 
   9   3   3       41.60       38.28      1.28 o 
  -7   4   3      359.61      350.34      5.95 o 
  -6   4   3      131.12      116.24      2.72 o 
  -5   4   3       10.09       10.27      0.66 o 
  -4   4   3      149.01      123.45      2.64 o 
  -3   4   3      441.61      468.34      5.49 o 
  -2   4   3     1531.69     1548.22     14.69 o 
  -1   4   3     2167.75     2240.35     43.15 o 
   0   4   3      109.70      138.27      1.65 o 
   1   4   3     1476.12     1492.75     14.82 o 
   2   4   3      140.83      170.94      1.91 o 
   3   4   3      346.90      372.92      4.48 o 
   4   4   3      434.02      409.42      5.37 o 
   5   4   3       10.94        4.76      0.37 o 
   6   4   3      131.48      128.23      2.19 o 
   7   4   3       62.59       63.56      1.73 o 
   8   4   3       54.31       51.69      1.42 o 
   9   4   3       88.69       93.05      2.15 o 
  -7   5   3        0.84        1.33      0.41 o 
  -6   5   3        2.62        1.49      0.59 o 
  -5   5   3      427.22      396.26      7.33 o 
  -4   5   3      321.62      298.96      4.64 o 
  -3   5   3      305.41      301.54      4.12 o 
  -2   5   3      849.72      823.86      8.41 o 
  -1   5   3       43.73       41.71      0.63 o 
   0   5   3        7.75        6.12      0.26 o 
   1   5   3     4633.93     4295.68     52.97 o 
   2   5   3       30.92       37.94      0.64 o 
   3   5   3     1913.70     1960.78     22.77 o 
   4   5   3       25.52       50.98      1.06 o 
   5   5   3      237.11      251.85      3.90 o 
   6   5   3      216.62      184.46      2.95 o 
   7   5   3        3.01        4.61      0.33 o 
   8   5   3       25.87       28.27      0.93 o 
   9   5   3        0.69        0.49      0.51 o 
  -6   6   3       40.65       43.07      1.98 o 
  -5   6   3       36.82       36.97      2.08 o 
  -4   6   3      608.86      588.97      8.77 o 
  -3   6   3        0.09        1.07      0.20 o 
  -2   6   3        0.13        0.55      0.21 o 
  -1   6   3        0.13        0.67      0.19 o 
   0   6   3      317.78      325.10      3.66 o 
   1   6   3      490.41      535.00      5.83 o 
   2   6   3      336.68      314.13      3.08 o 
   3   6   3        4.21        4.32      0.19 o 
   4   6   3       65.33       65.36      1.18 o 
   5   6   3      266.41      281.02      4.28 o 
   6   6   3       17.21       12.14      0.44 o 
   7   6   3      116.54      123.62      2.47 o 
   8   6   3       51.12       48.50      1.60 o 
   9   6   3       12.91       15.46      0.88 o 
  -6   7   3       12.15       13.61      0.84 o 
  -5   7   3       19.16       19.13      0.91 o 
  -4   7   3       44.87       46.72      1.15 o 
  -3   7   3       18.66       18.33      0.50 o 
  -2   7   3     1161.79     1115.27     14.22 o 
  -1   7   3      835.60      891.10      9.14 o 
   0   7   3      199.07      215.72      2.59 o 
   1   7   3      280.68      280.17      3.21 o 
   2   7   3        3.80        2.43      0.12 o 
   3   7   3      803.02      876.98     12.69 o 
   4   7   3      209.82      219.16      3.78 o 
   5   7   3        6.46       13.12      0.69 o 
   6   7   3       17.31       17.62      0.59 o 
   7   7   3       28.37       27.36      0.82 o 
   8   7   3       20.03       22.01      0.97 o 
   9   7   3        2.25        2.55      0.58 o 
  -5   8   3       43.49       46.53      1.58 o 
  -4   8   3       23.34       23.92      0.79 o 
  -3   8   3      192.53      198.30      3.05 o 
  -2   8   3       24.41       20.97      0.66 o 
  -1   8   3      130.05      128.51      1.90 o 
   0   8   3      150.53      164.13      2.23 o 
   1   8   3      625.94      647.64      8.42 o 
   2   8   3      690.67      701.91      9.95 o 
   3   8   3       34.61       24.71      0.91 o 
   4   8   3      147.69      142.92      7.00 o 
   5   8   3      349.76      326.29      7.01 o 
   6   8   3      247.43      241.10      5.26 o 
   7   8   3        6.51        7.68      0.52 o 
   8   8   3       53.24       51.64      2.04 o 
   9   8   3        3.32        2.48      0.44 o 
  -4   9   3      122.93      125.93      3.29 o 
  -3   9   3      101.48      104.72      3.19 o 
  -2   9   3        2.70        2.96      0.95 o 
  -1   9   3      137.55      139.37      3.94 o 
   0   9   3        3.06        4.23      0.73 o 
   1   9   3      309.96      307.52      4.69 o 
   2   9   3        3.80        3.06      0.34 o 
   3   9   3      300.54      283.49      5.55 o 
   4   9   3      180.32      176.99      4.45 o 
   5   9   3       17.83       24.54      3.79 o 
   6   9   3      137.09      132.76      3.21 o 
   7   9   3      140.14      138.67      3.25 o 
   8   9   3       98.13       94.97      3.36 o 
  -3  10   3       75.34       80.76      2.38 o 
  -2  10   3       75.16       68.07      2.10 o 
  -1  10   3       71.14       77.45      3.21 o 
   0  10   3      631.22      617.82     10.50 o 
   1  10   3       23.48       24.24      0.76 o 
   2  10   3      262.33      260.75      4.75 o 
   3  10   3      301.28      292.09      6.53 o 
   4  10   3       94.54       95.47      2.57 o 
   5  10   3      251.11      243.34      5.50 o 
   6  10   3       20.43       18.73      0.87 o 
   7  10   3        0.47        0.73      0.31 o 
   8  10   3       31.02       29.32      1.46 o 
  -2  11   3       14.26       12.70      0.91 o 
  -1  11   3       11.89       10.54      1.09 o 
   0  11   3       11.07       10.55      0.77 o 
   1  11   3       38.87       38.34      1.01 o 
   2  11   3       35.32       32.55      1.86 o 
   3  11   3       77.59       73.03      2.70 o 
   4  11   3       20.70       25.91      1.60 o 
   5  11   3       49.83       49.13      2.33 o 
   6  11   3       86.68       81.97      2.63 o 
   7  11   3       12.04       12.33      0.72 o 
  -1  12   3        0.00       -0.21      0.35 o 
   0  12   3      123.91      134.28      3.45 o 
   1  12   3        6.73        3.60      1.02 o 
   2  12   3       68.98       63.68      1.63 o 
   3  12   3       75.38       73.15      2.41 o 
   4  12   3        2.49        0.95      0.41 o 
   5  12   3        5.73        5.97      1.68 o 
   6  12   3       96.65      104.15      6.86 o 
   7  12   3        2.65        2.12      0.44 o 
   1  13   3       84.35       85.63      3.50 o 
   2  13   3       31.09       29.61      1.68 o 
   3  13   3       83.57       88.83      2.78 o 
   4  13   3       15.54       17.04      1.08 o 
   5  13   3       25.14       25.06      1.29 o 
  -5 -10   4       24.92       24.76      1.13 o 
  -4 -10   4      203.37      196.35      4.84 o 
  -3 -10   4      132.03      137.72      4.01 o 
  -2 -10   4        0.17       -0.15      0.41 o 
  -1 -10   4      198.16      202.84      3.90 o 
  -6  -9   4        5.38        5.14      0.46 o 
  -5  -9   4       22.65       25.48      1.08 o 
  -4  -9   4       20.30       19.67      0.98 o 
  -3  -9   4       75.40       79.21      4.81 o 
  -2  -9   4       45.01       44.21      1.70 o 
  -1  -9   4       30.34       28.88      0.89 o 
   0  -9   4      106.10      111.72      2.98 o 
   1  -9   4        0.26       -0.22      0.31 o 
  -7  -8   4       34.81       34.14      1.60 o 
  -6  -8   4      100.28      105.63      3.79 o 
  -5  -8   4        1.74        1.97      0.31 o 
  -4  -8   4        0.49        0.12      0.24 o 
  -3  -8   4      429.74      408.18      8.91 o 
  -2  -8   4      135.46      124.04      3.30 o 
  -1  -8   4      146.47      133.91      3.68 o 
   0  -8   4      170.38      173.67      5.93 o 
   1  -8   4       13.83       14.51      1.02 o 
   2  -8   4      167.48      169.42      5.98 o 
  -8  -7   4       15.51       20.13      1.02 o 
  -7  -7   4       21.01       21.44      1.02 o 
  -6  -7   4       13.39       14.44      0.88 o 
  -5  -7   4      100.29      102.84      2.48 o 
  -4  -7   4       12.76       12.11      0.62 o 
  -3  -7   4       18.75       19.55      0.87 o 
  -2  -7   4      511.20      500.63     10.77 o 
  -1  -7   4        2.84        2.76      0.25 o 
   0  -7   4       23.52       23.36      0.72 o 
   1  -7   4        7.54        8.47      0.55 o 
   2  -7   4        3.67        1.99      0.41 o 
   3  -7   4       58.42       58.61      1.85 o 
   4  -7   4       14.39       20.08      1.05 o 
  -8  -6   4       57.38       57.33      1.90 o 
  -7  -6   4       29.09       30.20      1.17 o 
  -6  -6   4       19.97       24.22      1.17 o 
  -5  -6   4        2.32        2.66      0.21 o 
  -4  -6   4       22.48       20.13      0.83 o 
  -3  -6   4      502.30      462.12     15.90 o 
  -2  -6   4      120.41      107.22      2.78 o 
  -1  -6   4       44.90       46.12      1.11 o 
   0  -6   4     1526.63     1446.08     20.27 o 
   1  -6   4        4.23        1.23      0.25 o 
   2  -6   4       22.00       19.33      1.68 o 
   3  -6   4        8.84        9.84      0.66 o 
   4  -6   4        0.17        0.07      0.31 o 
  -7  -5   4       34.11       32.97      1.17 o 
  -6  -5   4        0.48        0.29      0.15 o 
  -5  -5   4      112.62      109.70      3.50 o 
  -4  -5   4       10.97        7.21      0.34 o 
  -3  -5   4        0.31        0.22      0.21 o 
  -2  -5   4     1031.30      975.57     19.99 o 
  -1  -5   4       19.05       24.34      0.86 o 
   0  -5   4      129.56      126.94      2.23 o 
   1  -5   4      928.37      949.97     12.06 o 
   2  -5   4      412.13      383.73      5.78 o 
   3  -5   4      212.53      221.75      4.32 o 
   4  -5   4       50.97       57.69      1.41 o 
   5  -5   4       91.76       94.70      2.32 o 
  -8  -4   4      142.75      162.52      4.60 o 
  -7  -4   4        4.02        3.36      0.88 o 
  -6  -4   4        4.55        5.81      0.39 o 
  -5  -4   4       34.20       26.58      0.82 o 
  -4  -4   4        2.93        0.95      0.16 o 
  -3  -4   4      206.10      165.14      2.60 o 
  -2  -4   4       20.25       32.83      0.72 o 
  -1  -4   4       31.91       29.75      0.47 o 
   0  -4   4       89.79       88.32      1.19 o 
   1  -4   4      126.67      112.00      1.49 o 
   2  -4   4      189.71      185.65      2.34 o 
   3  -4   4      187.38      176.26      2.71 o 
   4  -4   4       87.15       83.41      1.57 o 
   5  -4   4       53.08       51.30      1.32 o 
   6  -4   4       81.44       88.56      1.94 o 
  -8  -3   4        6.66        6.51      0.81 o 
  -7  -3   4      216.12      229.61      8.02 o 
  -6  -3   4        7.36        7.83      0.40 o 
  -5  -3   4       71.37       86.77      2.40 o 
  -4  -3   4      298.90      328.41      4.30 o 
  -3  -3   4       42.17       29.31      0.56 o 
  -2  -3   4      982.20      984.88     12.59 o 
  -1  -3   4      326.71      361.39      3.95 o 
   0  -3   4       66.59       68.29      1.35 o 
   1  -3   4      769.78      797.80      8.65 o 
   2  -3   4        2.65        7.08      0.48 o 
   3  -3   4     1460.01     1429.98     18.05 o 
   4  -3   4        3.29        2.73      0.29 o 
   5  -3   4        2.48        1.57      0.30 o 
   6  -3   4       79.17       82.51      1.70 o 
   7  -3   4       26.77       27.37      1.97 o 
  -8  -2   4       51.66       55.91      1.72 o 
  -7  -2   4        4.25        4.17      0.73 o 
  -6  -2   4        3.30        4.03      0.20 o 
  -5  -2   4      120.51      127.37      2.29 o 
  -4  -2   4        8.41        5.23      0.25 o 
  -3  -2   4      187.57      179.71      2.42 o 
  -2  -2   4      955.17      947.60     12.07 o 
  -1  -2   4        3.06        7.97      0.32 o 
   0  -2   4      578.23      667.97      7.28 o 
   1  -2   4       79.50      116.62      1.46 o 
   2  -2   4      138.05      109.74      1.45 o 
   3  -2   4       84.19       97.46      1.56 o 
   4  -2   4        0.19       -0.08      0.18 o 
   5  -2   4      126.16      127.66      2.36 o 
   6  -2   4       33.37       32.15      1.31 o 
   7  -2   4       75.43       78.69      2.32 o 
  -8  -1   4       26.59       28.39      1.24 o 
  -7  -1   4      181.76      188.83      4.42 o 
  -6  -1   4       23.51       21.10      0.80 o 
  -5  -1   4      123.74      140.40      2.51 o 
  -4  -1   4       23.91       24.59      0.42 o 
  -3  -1   4      182.92      181.31      2.44 o 
  -2  -1   4      555.83      622.58      7.98 o 
  -1  -1   4     1332.77     1389.19     12.98 o 
   0  -1   4       61.69       83.96      1.05 o 
   1  -1   4       79.79       46.52      0.73 o 
   2  -1   4      653.24      639.00      6.95 o 
   3  -1   4       91.58       83.54      1.09 o 
   4  -1   4       36.57       30.40      0.73 o 
   5  -1   4      416.80      411.61      6.27 o 
   6  -1   4      163.54      159.18      3.53 o 
   7  -1   4      234.73      230.25      4.81 o 
  -8   0   4       86.77       78.62      2.52 o 
  -7   0   4        0.25        1.41      0.39 o 
  -6   0   4       27.32       27.93      0.86 o 
  -5   0   4        5.90        9.14      0.33 o 
  -4   0   4       81.10       99.47      1.44 o 
  -3   0   4      849.74      813.95     10.40 o 
  -2   0   4      919.76     1042.66     15.98 o 
  -1   0   4      625.48      595.29      5.96 o 
   0   0   4      965.80     1130.04     11.24 o 
   1   0   4      362.18      331.13      3.65 o 
   2   0   4     2359.01     2578.16     46.08 o 
   3   0   4      179.91      175.74      2.13 o 
   4   0   4       14.12       15.03      0.54 o 
   5   0   4      418.77      398.07      5.99 o 
   6   0   4        0.31        1.83      0.39 o 
   7   0   4        8.29        9.09      0.75 o 
   8   0   4      113.50      118.76      4.30 o 
  -8   1   4       81.21       84.48      2.27 o 
  -7   1   4       57.37       56.12      1.41 o 
  -6   1   4      168.84      167.81      3.26 o 
  -5   1   4      132.49      145.18      2.39 o 
  -4   1   4      313.11      309.84      4.36 o 
  -3   1   4      572.68      553.22      7.13 o 
  -2   1   4      596.62      680.72      8.01 o 
  -1   1   4      873.25      828.76      7.74 o 
   0   1   4        1.97        3.51      0.17 o 
   1   1   4       26.22       32.82      0.46 o 
   2   1   4      410.01      414.89      4.28 o 
   3   1   4     1107.54     1119.82     11.35 o 
   4   1   4      806.13      861.60      9.22 o 
   5   1   4      372.14      354.42      6.42 o 
   6   1   4      502.79      474.24      8.52 o 
   7   1   4      223.37      213.11      4.37 o 
   8   1   4      132.85      134.60      3.18 o 
  -8   2   4       38.24       38.50      1.76 o 
  -7   2   4      163.37      170.46      3.51 o 
  -6   2   4      208.35      203.69      3.94 o 
  -5   2   4      105.66       94.32      1.72 o 
  -4   2   4       15.49       12.66      0.42 o 
  -3   2   4      717.28      745.30      8.85 o 
  -2   2   4      776.31      877.07      9.60 o 
  -1   2   4      120.69      145.13      1.68 o 
   0   2   4     1942.63     1915.39     25.19 o 
   1   2   4      563.48      585.31      5.94 o 
   2   2   4     1209.56     1310.24     14.39 o 
   3   2   4       64.37       55.13      0.71 o 
   4   2   4      803.93      861.19      9.52 o 
   5   2   4      465.01      451.37      7.94 o 
   6   2   4      166.60      155.84      3.57 o 
   7   2   4        6.50        6.57      0.58 o 
   8   2   4      337.24      344.54      9.21 o 
  -7   3   4      139.19      142.21      3.14 o 
  -6   3   4       34.35       34.05      1.13 o 
  -5   3   4        4.45        7.61      0.49 o 
  -4   3   4      415.69      395.23      6.96 o 
  -3   3   4     1835.81     1877.56     20.32 o 
  -2   3   4      103.96      108.06      1.21 o 
  -1   3   4     2631.08     2569.45     38.61 o 
   0   3   4        2.53        1.74      0.14 o 
   1   3   4      279.59      322.13      3.15 o 
   2   3   4      602.08      578.57      5.56 o 
   3   3   4      953.22     1098.43     10.97 o 
   4   3   4      135.68      123.46      1.44 o 
   5   3   4       99.64       77.62      1.73 o 
   6   3   4        5.22        6.25      0.99 o 
   7   3   4       60.23       53.70      1.50 o 
   8   3   4       19.32       21.70      0.95 o 
   9   3   4        0.10       -0.18      0.33 o 
  -7   4   4       36.42       33.37      1.28 o 
  -6   4   4        8.61        7.37      0.59 o 
  -5   4   4       37.63       39.07      1.25 o 
  -4   4   4       36.58       41.11      1.21 o 
  -3   4   4      243.24      258.44      4.43 o 
  -2   4   4      336.04      325.15      3.22 o 
  -1   4   4      237.41      261.81      2.62 o 
   0   4   4        4.51        0.94      0.17 o 
   1   4   4        8.32        5.73      0.16 o 
   2   4   4      353.21      406.81      3.95 o 
   3   4   4     1315.68     1388.79     13.08 o 
   4   4   4        0.11        3.59      0.18 o 
   5   4   4       62.31       98.49      1.78 o 
   6   4   4     1432.13     1447.49     23.99 o 
   7   4   4       12.12       13.93      0.81 o 
   8   4   4      184.59      178.46      3.65 o 
   9   4   4        6.07        5.12      0.72 o 
  -7   5   4        2.35        2.81      0.52 o 
  -6   5   4      228.50      233.54      4.80 o 
  -5   5   4      147.39      148.52      3.25 o 
  -4   5   4        0.24        0.45      0.30 o 
  -3   5   4      143.67      127.73      2.18 o 
  -2   5   4       18.15       20.29      0.45 o 
  -1   5   4      318.84      364.23      3.83 o 
   0   5   4      834.45      859.64      8.69 o 
   1   5   4      266.96      306.45      3.21 o 
   2   5   4      125.42      142.09      1.68 o 
   3   5   4        0.02        0.74      0.18 o 
   4   5   4        6.73        1.65      0.16 o 
   5   5   4       53.90       72.76      1.36 o 
   6   5   4       16.13       12.82      0.72 o 
   7   5   4       89.60       83.67      1.94 o 
   8   5   4      263.16      260.70      4.92 o 
   9   5   4        2.38        2.56      0.38 o 
  -6   6   4       32.03       28.93      1.26 o 
  -5   6   4       62.02       67.25      2.30 o 
  -4   6   4       69.57       61.53      1.28 o 
  -3   6   4      348.68      340.23      5.25 o 
  -2   6   4     1288.15     1274.29     14.84 o 
  -1   6   4       74.89       64.52      0.99 o 
   0   6   4       86.19       78.01      1.00 o 
   1   6   4        7.24        7.12      0.21 o 
   2   6   4       41.40       55.29      0.75 o 
   3   6   4      391.68      338.88      3.49 o 
   4   6   4       66.15       57.45      1.11 o 
   5   6   4       37.32       38.82      1.69 o 
   6   6   4      347.47      328.67      5.80 o 
   7   6   4        2.07        2.19      0.32 o 
   8   6   4      236.45      228.39      4.33 o 
   9   6   4       46.33       46.41      1.25 o 
  -6   7   4        0.91        0.16      0.35 o 
  -5   7   4       22.15       25.31      1.22 o 
  -4   7   4        4.14        5.21      0.36 o 
  -3   7   4      289.04      290.15      4.62 o 
  -2   7   4       36.37       30.94      1.17 o 
  -1   7   4      720.38      740.70      7.65 o 
   0   7   4      519.01      497.59      5.22 o 
   1   7   4      171.68      153.47      1.88 o 
   2   7   4        3.58        2.27      0.30 o 
   3   7   4      295.73      319.82      3.75 o 
   4   7   4     1051.14     1013.39     27.55 o 
   5   7   4        2.37        2.82      0.27 o 
   6   7   4       30.88       30.68      0.92 o 
   7   7   4      127.54      118.75      2.43 o 
   8   7   4        6.00        5.83      0.46 o 
   9   7   4      121.71      123.05      3.50 o 
  -5   8   4       48.56       51.29      2.01 o 
  -4   8   4       54.92       49.63      1.26 o 
  -3   8   4        0.71        0.68      0.28 o 
  -2   8   4      385.74      381.53      5.27 o 
  -1   8   4      190.96      177.55      2.47 o 
   0   8   4      167.25      152.06      1.95 o 
   1   8   4      340.76      357.88      4.39 o 
   2   8   4        1.66        1.33      0.14 o 
   3   8   4      217.97      212.71      3.25 o 
   4   8   4      146.83      144.47      2.74 o 
   5   8   4      327.98      335.30      5.83 o 
   6   8   4      359.97      346.01      6.06 o 
   7   8   4       13.75       12.44      0.55 o 
   8   8   4        4.62        4.99      0.49 o 
   9   8   4       25.71       24.03      1.08 o 
  -4   9   4       50.12       48.82      1.61 o 
  -3   9   4        1.83        1.78      0.39 o 
  -2   9   4       90.79       92.30      2.12 o 
  -1   9   4       51.51       56.23      1.91 o 
   0   9   4        8.06        9.51      0.77 o 
   1   9   4      657.06      628.89      9.10 o 
   2   9   4       45.85       48.66      1.18 o 
   3   9   4       37.93       32.82      0.90 o 
   4   9   4      429.02      398.33     14.30 o 
   5   9   4       57.62       52.44      1.60 o 
   6   9   4        7.67        8.47      0.56 o 
   7   9   4      182.68      187.61      4.33 o 
   8   9   4        0.94        1.02      0.31 o 
  -3  10   4       22.77       20.18      1.24 o 
  -2  10   4       76.52       73.17      2.20 o 
  -1  10   4      136.77      140.26      3.45 o 
   0  10   4        9.07        9.63      1.03 o 
   1  10   4       35.77       39.44      1.01 o 
   2  10   4       90.06       77.45      1.78 o 
   3  10   4      109.29       98.23      3.19 o 
   4  10   4      111.91      108.25      2.82 o 
   5  10   4       21.37       22.13      3.14 o 
   6  10   4       70.30       69.34      2.41 o 
   7  10   4        0.05        0.07      0.21 o 
   8  10   4        0.85        0.95      0.31 o 
  -2  11   4      110.54      116.54      3.11 o 
  -1  11   4       77.26       71.17      3.06 o 
   0  11   4       74.44       78.72      4.89 o 
   1  11   4        5.04        4.88      0.41 o 
   2  11   4       33.61       37.52      1.14 o 
   3  11   4       89.65       91.02      1.99 o 
   4  11   4       41.98       42.35      1.54 o 
   5  11   4      155.31      152.09      3.80 o 
   6  11   4       11.83       11.10      0.72 o 
   7  11   4       31.95       36.41      1.75 o 
   8  11   4        2.17        2.57      0.44 o 
  -1  12   4       52.82       55.74      1.89 o 
   0  12   4      132.67      143.18      3.61 o 
   1  12   4       60.53       61.96      3.00 o 
   2  12   4       15.62       14.91      0.75 o 
   3  12   4       94.84       81.49      1.77 o 
   4  12   4      152.56      159.52      4.11 o 
   5  12   4      113.22      108.76      4.67 o 
   6  12   4      106.10      106.01      2.88 o 
   7  12   4        3.47        3.86      0.80 o 
   1  13   4       24.96       25.38      1.75 o 
   2  13   4      276.08      277.49      9.04 o 
   3  13   4       28.53       29.58      1.39 o 
   4  13   4       19.36       16.71      1.31 o 
   5  13   4      361.51      346.95      7.92 o 
  -5  -9   5        0.02        0.22      0.31 o 
  -4  -9   5       23.30       17.76      1.46 o 
  -3  -9   5        2.79        3.84      0.56 o 
  -2  -9   5        8.60        6.00      0.72 o 
  -1  -9   5       47.91       50.97      1.87 o 
   0  -9   5        5.77        8.90      1.31 o 
  -6  -8   5       20.00       19.12      0.88 o 
  -5  -8   5        5.72        5.69      0.52 o 
  -4  -8   5      429.29      426.97      9.28 o 
  -3  -8   5       62.08       65.48      4.23 o 
  -2  -8   5       92.82       89.83      2.68 o 
  -1  -8   5       19.67       21.53      0.70 o 
   0  -8   5        0.01        0.07      0.41 o 
   1  -8   5        7.53        8.78      0.66 o 
   2  -8   5       66.72       80.70      2.37 o 
  -7  -7   5       29.20       26.70      1.31 o 
  -6  -7   5       97.51       96.42      3.36 o 
  -5  -7   5        7.71        7.22      0.73 o 
  -4  -7   5      207.30      201.18      6.78 o 
  -3  -7   5      599.84      561.78     18.89 o 
  -2  -7   5      544.24      557.03     25.38 o 
  -1  -7   5      366.00      383.55      7.54 o 
   0  -7   5       11.37       18.55      1.75 o 
   1  -7   5        5.14        3.81      0.40 o 
   2  -7   5      215.65      221.16      5.00 o 
   3  -7   5       33.16       36.38      1.39 o 
  -7  -6   5       34.19       34.14      1.46 o 
  -6  -6   5        9.59        7.88      0.73 o 
  -5  -6   5       23.32       21.22      0.80 o 
  -4  -6   5       44.66       40.44      1.29 o 
  -3  -6   5      121.42      124.55      3.09 o 
  -2  -6   5      197.06      187.80      7.44 o 
  -1  -6   5      200.24      188.39      3.47 o 
   0  -6   5      156.63      158.63      3.14 o 
   1  -6   5        0.63        1.10      0.23 o 
   2  -6   5       57.88       63.85      1.91 o 
   3  -6   5      212.43      215.17      4.95 o 
   4  -6   5      101.57      115.44      3.03 o 
  -8  -5   5       39.40       36.62      1.31 o 
  -7  -5   5        1.52        2.19      0.29 o 
  -6  -5   5       28.19       30.78      1.31 o 
  -5  -5   5        2.13        2.90      0.21 o 
  -4  -5   5      149.95      156.12      3.56 o 
  -3  -5   5      550.29      522.97     10.98 o 
  -2  -5   5       41.70       41.97      1.39 o 
  -1  -5   5      940.15      860.13     56.28 o 
   0  -5   5       14.04       12.40      0.58 o 
   1  -5   5      247.35      266.09      4.16 o 
   2  -5   5      169.14      182.21      4.13 o 
   3  -5   5       24.82       24.81      1.08 o 
   4  -5   5        0.04        0.19      0.27 o 
   5  -5   5      153.66      159.88      5.11 o 
  -8  -4   5       23.83       24.54      1.09 o 
  -7  -4   5        1.34        2.20      0.51 o 
  -6  -4   5       56.36       65.43      3.72 o 
  -5  -4   5       12.48       12.55      0.62 o 
  -4  -4   5       11.64       11.30      0.63 o 
  -3  -4   5       85.12       85.37      1.71 o 
  -2  -4   5      247.16      258.07     15.82 o 
  -1  -4   5       76.32       65.93      1.16 o 
   0  -4   5       26.50       19.37      0.53 o 
   1  -4   5       17.48       21.47      0.58 o 
   2  -4   5       11.09        9.25      0.44 o 
   3  -4   5      280.44      265.66      4.29 o 
   4  -4   5       49.75       56.32      1.33 o 
   5  -4   5        0.83        1.48      0.35 o 
  -8  -3   5       23.94       25.83      1.17 o 
  -7  -3   5       14.07       13.17      1.17 o 
  -6  -3   5       15.04       14.91      0.64 o 
  -5  -3   5       42.84       37.16      1.39 o 
  -4  -3   5       20.92       19.85      0.50 o 
  -3  -3   5      333.59      344.53      5.14 o 
  -2  -3   5      188.13      227.68      3.51 o 
  -1  -3   5        1.59        1.67      0.11 o 
   0  -3   5      226.31      211.37      2.48 o 
   1  -3   5      421.45      383.32      4.34 o 
   2  -3   5       62.65       78.76      1.17 o 
   3  -3   5      858.83      834.45     10.77 o 
   4  -3   5       21.82       21.77      0.67 o 
   5  -3   5      183.20      176.49      3.15 o 
   6  -3   5        2.02        1.38      0.25 o 
  -8  -2   5       13.95       14.95      0.78 o 
  -7  -2   5       18.20       15.12      0.66 o 
  -6  -2   5        5.21        6.79      0.40 o 
  -5  -2   5      225.65      216.52      4.76 o 
  -4  -2   5        3.87        2.63      0.21 o 
  -3  -2   5      189.89      218.36      2.97 o 
  -2  -2   5     2722.06     2668.38     33.72 o 
  -1  -2   5        0.97        0.63      0.07 o 
   0  -2   5       52.45       53.31      0.77 o 
   1  -2   5       44.84       61.96      0.90 o 
   2  -2   5      111.55      143.83      1.84 o 
   3  -2   5      344.83      342.20      6.74 o 
   4  -2   5      572.79      587.47      7.77 o 
   5  -2   5      124.63      116.31      2.32 o 
   6  -2   5       60.55       59.49      1.33 o 
   7  -2   5        9.70       11.72      0.92 o 
  -8  -1   5      154.29      165.37      4.14 o 
  -7  -1   5       13.17       10.18      0.64 o 
  -6  -1   5       48.22       52.12      1.57 o 
  -5  -1   5      279.10      257.60      4.53 o 
  -4  -1   5       50.28       71.91      1.11 o 
  -3  -1   5      221.67      167.80      2.32 o 
  -2  -1   5      298.92      233.80      3.44 o 
  -1  -1   5      484.76      518.01      5.22 o 
   0  -1   5     1933.53     2161.57     23.01 o 
   1  -1   5        1.88        0.29      0.08 o 
   2  -1   5       33.18       22.85      0.46 o 
   3  -1   5      910.12      895.00      9.18 o 
   4  -1   5      344.14      320.60      4.43 o 
   5  -1   5      220.98      225.72      3.74 o 
   6  -1   5      200.07      197.11      4.17 o 
   7  -1   5        0.27       -0.34      0.34 o 
  -8   0   5        9.71        9.08      0.75 o 
  -7   0   5       25.03       26.25      1.13 o 
  -6   0   5       43.04       48.73      1.38 o 
  -5   0   5       30.62       36.53      0.79 o 
  -4   0   5      254.54      279.59      3.74 o 
  -3   0   5      150.80      139.34      1.98 o 
  -2   0   5     1303.75     1463.99     30.19 o 
  -1   0   5      856.00      919.54      9.15 o 
   0   0   5     1332.88     1528.54     15.20 o 
   1   0   5      909.61      932.78      9.97 o 
   2   0   5      255.69      253.15      2.74 o 
   3   0   5       61.65       57.03      0.81 o 
   4   0   5     1590.52     1580.13     19.81 o 
   5   0   5        4.05        3.27      0.32 o 
   6   0   5      874.16      843.29     14.64 o 
   7   0   5        9.74       11.25      0.81 o 
   8   0   5       12.34       13.55      0.92 o 
  -8   1   5       98.49      103.15      3.57 o 
  -7   1   5       65.46       65.83      1.56 o 
  -6   1   5       50.02       49.12      1.24 o 
  -5   1   5      489.04      505.94      7.52 o 
  -4   1   5      276.81      288.23      4.41 o 
  -3   1   5       71.48       85.14      1.41 o 
  -2   1   5      943.09      962.93     11.28 o 
  -1   1   5       43.23       57.97      0.79 o 
   0   1   5       75.64       70.55      0.91 o 
   1   1   5       97.94      109.27      1.25 o 
   2   1   5      946.23     1181.65     12.64 o 
   3   1   5      780.80      822.05      8.37 o 
   4   1   5        5.66        8.44      0.35 o 
   5   1   5      126.04      125.01      2.14 o 
   6   1   5       45.65       43.26      2.08 o 
   7   1   5       78.27       77.10      3.18 o 
   8   1   5      175.00      174.44      3.89 o 
  -8   2   5        1.68        3.26      0.45 o 
  -7   2   5       25.69       26.29      0.92 o 
  -6   2   5       19.39       21.14      0.79 o 
  -5   2   5       69.61       61.49      1.45 o 
  -4   2   5       56.57       46.59      0.86 o 
  -3   2   5      281.02      310.81      4.16 o 
  -2   2   5      739.86      847.19      9.14 o 
  -1   2   5      418.89      380.12      3.76 o 
   0   2   5        0.82        3.85      0.14 o 
   1   2   5     1877.50     1954.02     19.50 o 
   2   2   5     2293.38     2370.22     24.67 o 
   3   2   5       94.11      123.32      1.43 o 
   4   2   5      948.41      962.69     11.01 o 
   5   2   5       12.57       12.09      0.60 o 
   6   2   5      139.73      146.52      3.10 o 
   7   2   5      196.42      191.30      3.97 o 
   8   2   5      184.69      172.33      3.77 o 
  -7   3   5        0.02        0.09      0.39 o 
  -6   3   5       42.39       41.74      1.31 o 
  -5   3   5       33.09       37.40      1.13 o 
  -4   3   5      140.66      136.82      2.72 o 
  -3   3   5       79.79       66.39      1.31 o 
  -2   3   5       29.95       23.52      0.36 o 
  -1   3   5      139.55      147.02      1.62 o 
   0   3   5       58.60       62.29      0.78 o 
   1   3   5        5.29        0.24      0.08 o 
   2   3   5      277.74      299.09      2.98 o 
   3   3   5        8.71       13.46      0.30 o 
   4   3   5     1406.45     1559.72     14.73 o 
   5   3   5      201.36      184.68      3.56 o 
   6   3   5      146.32      148.65      3.08 o 
   7   3   5        0.62        0.08      0.27 o 
   8   3   5       19.84       22.47      1.05 o 
  -7   4   5       22.29       21.63      1.25 o 
  -6   4   5      112.70      116.47      2.68 o 
  -5   4   5       55.22       55.51      1.53 o 
  -4   4   5      254.75      256.47      4.77 o 
  -3   4   5        0.18        0.18      0.19 o 
  -2   4   5      150.87      168.97      1.77 o 
  -1   4   5        4.75        0.93      0.16 o 
   0   4   5     1154.49     1284.08     12.23 o 
   1   4   5       98.53       90.87      1.01 o 
   2   4   5      111.66      109.15      1.26 o 
   3   4   5       24.07       24.37      0.37 o 
   4   4   5     1420.30     1483.13     14.01 o 
   5   4   5      887.34      859.75     14.45 o 
   6   4   5       64.73       65.08      1.65 o 
   7   4   5       50.35       47.41      1.37 o 
   8   4   5        0.76        0.34      0.32 o 
   9   4   5        8.29        9.13      0.84 o 
  -7   5   5       85.94       89.95      2.42 o 
  -6   5   5       22.50       19.46      0.94 o 
  -5   5   5      223.73      203.74      4.12 o 
  -4   5   5      424.12      434.14      7.75 o 
  -3   5   5      730.84      669.44      9.67 o 
  -2   5   5      156.93      161.45      2.12 o 
  -1   5   5       20.37       27.84      0.47 o 
   0   5   5     1379.84     1470.02     15.87 o 
   1   5   5       15.41       12.35      0.29 o 
   2   5   5      110.38      110.95      1.28 o 
   3   5   5      284.82      284.47      2.83 o 
   4   5   5        0.30        0.50      0.15 o 
   5   5   5      368.97      375.08     10.60 o 
   6   5   5      107.52      125.82      3.11 o 
   7   5   5        6.37        6.40      0.49 o 
   8   5   5       38.64       42.15      1.76 o 
   9   5   5       14.83       14.94      1.05 o 
  -6   6   5        0.25        0.80      0.43 o 
  -5   6   5       73.82       75.02      2.02 o 
  -4   6   5      299.30      281.51      5.42 o 
  -3   6   5      428.65      403.45      6.10 o 
  -2   6   5      205.52      196.72      2.56 o 
  -1   6   5      271.40      255.53      2.80 o 
   0   6   5      615.05      647.83      6.65 o 
   1   6   5      104.04      147.60      1.68 o 
   2   6   5     1693.14     1797.73     17.95 o 
   3   6   5       53.30       61.90      0.78 o 
   4   6   5        0.30        0.12      0.12 o 
   5   6   5      579.49      531.68      9.06 o 
   6   6   5        7.47        6.88      0.40 o 
   7   6   5      191.35      186.21      3.64 o 
   8   6   5        2.01        1.58      0.73 o 
   9   6   5       11.54       12.42      0.78 o 
  -6   7   5        3.94        5.10      0.64 o 
  -5   7   5        3.57        4.65      0.60 o 
  -4   7   5       49.90       49.98      1.14 o 
  -3   7   5      515.02      488.58      7.36 o 
  -2   7   5      153.85      144.92      2.03 o 
  -1   7   5       21.38       21.42      0.50 o 
   0   7   5       73.43       63.63      1.08 o 
   1   7   5        3.12        3.47      0.17 o 
   2   7   5      137.38      138.86      1.62 o 
   3   7   5     1021.92     1075.52     13.46 o 
   4   7   5       77.01       77.44      1.65 o 
   5   7   5        0.10        0.97      0.42 o 
   6   7   5      396.85      405.83      7.09 o 
   7   7   5       27.72       31.77      1.35 o 
   8   7   5       13.38       14.51      0.69 o 
   9   7   5        6.97        6.05      0.47 o 
  -5   8   5       42.32       42.82      1.60 o 
  -4   8   5       13.18       14.44      0.57 o 
  -3   8   5      138.98      141.09      2.57 o 
  -2   8   5        0.12        0.17      0.18 o 
  -1   8   5      294.23      262.40      3.72 o 
   0   8   5       27.96       31.50      0.63 o 
   1   8   5       13.40       15.27      0.38 o 
   2   8   5      589.58      595.08      7.63 o 
   3   8   5        4.27        4.62      0.26 o 
   4   8   5        0.13        1.92      0.25 o 
   5   8   5      266.15      281.69      5.02 o 
   6   8   5        3.14        2.30      0.30 o 
   7   8   5        0.33        0.77      0.27 o 
   8   8   5       58.11       62.16      1.58 o 
   9   8   5        1.83        2.62      0.37 o 
  -4   9   5        0.20        1.41      0.98 o 
  -3   9   5       22.96       22.33      0.81 o 
  -2   9   5      197.42      205.55      3.79 o 
  -1   9   5      108.11      104.65      1.99 o 
   0   9   5      236.48      239.57      3.41 o 
   1   9   5       66.35       87.92      1.45 o 
   2   9   5        2.11        2.94      0.64 o 
   3   9   5      505.62      487.60      8.37 o 
   4   9   5        0.63        1.29      0.35 o 
   5   9   5        1.62        1.32      0.31 o 
   6   9   5      230.84      219.76      5.00 o 
   7   9   5        8.94       10.91      0.66 o 
   8   9   5       21.24       24.81      1.03 o 
  -3  10   5       90.06       90.88      3.21 o 
  -2  10   5        0.42        0.56      0.35 o 
  -1  10   5        8.22        9.27      1.97 o 
   0  10   5       91.74       91.82      2.47 o 
   1  10   5       45.55       42.78      1.05 o 
   2  10   5       60.13       60.82      1.27 o 
   3  10   5       68.06       70.62      1.60 o 
   4  10   5       79.54       70.57      2.06 o 
   5  10   5        3.93        4.92      0.73 o 
   6  10   5        7.67        7.96      0.62 o 
   7  10   5       10.87        9.92      0.66 o 
   8  10   5       24.74       25.77      1.03 o 
  -2  11   5      523.86      544.23     12.91 o 
  -1  11   5        5.09        8.66      0.95 o 
   0  11   5        0.67        1.24      0.41 o 
   1  11   5      481.44      486.19      8.45 o 
   2  11   5      138.58      136.10      2.85 o 
   3  11   5       35.78       39.16      1.22 o 
   4  11   5      112.31      114.76      4.81 o 
   5  11   5        3.62        3.52      0.73 o 
   6  11   5       59.30       54.96      1.74 o 
   7  11   5       10.80       10.44      0.73 o 
   8  11   5        4.60        4.38      0.73 o 
  -1  12   5       40.91       40.38      1.58 o 
   0  12   5       18.79       21.56      1.08 o 
   1  12   5        2.36        4.02      0.52 o 
   2  12   5       25.19       22.03      0.92 o 
   3  12   5      374.98      376.02      6.64 o 
   4  12   5      208.53      208.12      5.09 o 
   5  12   5      121.11      116.52      3.18 o 
   6  12   5       17.12       18.28      0.98 o 
   7  12   5       64.22       67.08      2.06 o 
   1  13   5      249.26      270.72      6.08 o 
   2  13   5        6.08        6.37      0.70 o 
   3  13   5       19.15       19.77      2.08 o 
   4  13   5      112.73      112.09      3.24 o 
   5  13   5       14.81       16.04      1.31 o 
   6  13   5       10.00        9.77      1.17 o 
  -3  -9   6       12.31       14.61      1.03 o 
  -2  -9   6      119.42      129.25      5.40 o 
  -5  -8   6       23.14       25.28      1.31 o 
  -4  -8   6      100.83       94.75      5.91 o 
  -3  -8   6      143.89      149.88      4.89 o 
  -2  -8   6        4.82        4.93      0.66 o 
  -1  -8   6       58.24       57.82      2.11 o 
   0  -8   6       90.00       93.97      2.59 o 
   1  -8   6       35.41       35.01      2.04 o 
  -6  -7   6        0.16       -0.15      0.44 o 
  -5  -7   6      312.69      320.70      7.07 o 
  -4  -7   6       31.06       29.19      1.24 o 
  -3  -7   6       28.86       31.40      1.82 o 
  -2  -7   6      200.68      195.35      5.91 o 
  -1  -7   6       87.75       81.16      1.77 o 
   0  -7   6        6.09        6.21      0.47 o 
   1  -7   6      158.05      161.00      4.01 o 
   2  -7   6        1.90        2.10      0.46 o 
  -7  -6   6        2.61        1.17      0.44 o 
  -6  -6   6       13.48       12.25      0.88 o 
  -5  -6   6       25.57       28.33      0.98 o 
  -4  -6   6       91.21       91.35      2.48 o 
  -3  -6   6       26.79       24.52      1.13 o 
  -2  -6   6       57.81       61.26      2.26 o 
  -1  -6   6        0.85        0.41      0.32 o 
   0  -6   6        1.78        6.22      1.02 o 
   1  -6   6       19.37       19.13      0.77 o 
   2  -6   6       78.27       83.30      2.27 o 
   3  -6   6       17.72       18.90      0.98 o 
  -7  -5   6       39.26       38.37      1.60 o 
  -6  -5   6       37.14       31.07      1.46 o 
  -5  -5   6        3.77        3.36      0.36 o 
  -4  -5   6      109.15      107.82      2.73 o 
  -3  -5   6       23.13       17.88      0.83 o 
  -2  -5   6       72.28       68.84      2.92 o 
  -1  -5   6      570.58      531.46      8.97 o 
   0  -5   6        0.84        0.91      0.22 o 
   1  -5   6      311.34      302.54      4.70 o 
   2  -5   6        1.56        2.56      0.44 o 
   3  -5   6       13.08       12.34      0.77 o 
   4  -5   6      130.07      148.10      4.96 o 
  -8  -4   6        9.63        6.42      0.58 o 
  -7  -4   6        0.04       -0.29      0.29 o 
  -6  -4   6      274.18      259.66      7.73 o 
  -5  -4   6       29.44       28.33      0.73 o 
  -4  -4   6      112.13      105.54      2.70 o 
  -3  -4   6      267.83      244.15      7.00 o 
  -2  -4   6        8.90        9.66      0.58 o 
  -1  -4   6      155.85      138.78      2.25 o 
   0  -4   6      892.00      925.57     15.05 o 
   1  -4   6       71.56       69.84      1.24 o 
   2  -4   6      424.53      427.09      6.40 o 
   3  -4   6       71.94       75.26      1.92 o 
   4  -4   6       67.50       73.20      1.79 o 
   5  -4   6      232.16      234.74     12.25 o 
  -8  -3   6       50.93       51.78      2.12 o 
  -7  -3   6       50.86       55.64      2.33 o 
  -6  -3   6        4.29        4.37      0.58 o 
  -5  -3   6        5.05        5.59      0.28 o 
  -4  -3   6      886.32      850.14     12.34 o 
  -3  -3   6       47.68       62.36      1.50 o 
  -2  -3   6      118.39      107.87      2.46 o 
  -1  -3   6       90.08       83.05      1.43 o 
   0  -3   6        2.01        2.17      0.22 o 
   1  -3   6      876.23      855.46     10.87 o 
   2  -3   6      467.27      502.51      6.15 o 
   3  -3   6       32.67       31.72      0.91 o 
   4  -3   6      102.96      100.12      1.99 o 
   5  -3   6        2.70        2.43      0.36 o 
   6  -3   6        1.32        0.82      0.26 o 
  -8  -2   6       91.02       94.63      4.01 o 
  -7  -2   6       51.27       50.94      1.59 o 
  -6  -2   6      192.22      202.28      5.76 o 
  -5  -2   6        7.08        8.71      0.26 o 
  -4  -2   6      276.74      321.09      4.85 o 
  -3  -2   6     1285.66     1357.30     19.46 o 
  -2  -2   6       40.44       35.51      0.80 o 
  -1  -2   6      140.58      136.38      1.72 o 
   0  -2   6     1236.68     1262.73     14.57 o 
   1  -2   6      180.88      182.70      2.44 o 
   2  -2   6     2581.11     2557.83     27.09 o 
   3  -2   6       46.43       40.45      0.90 o 
   4  -2   6        4.42        3.61      0.31 o 
   5  -2   6      135.07      129.10      2.44 o 
   6  -2   6       23.17       24.33      1.57 o 
  -8  -1   6       36.58       36.20      1.37 o 
  -7  -1   6       41.40       40.86      1.37 o 
  -6  -1   6       32.54       36.10      1.21 o 
  -5  -1   6       69.74       68.30      1.23 o 
  -4  -1   6      122.57      135.17      2.22 o 
  -3  -1   6      110.21      122.11      2.04 o 
  -2  -1   6      282.03      324.35      4.90 o 
  -1  -1   6      151.41      143.66      1.69 o 
   0  -1   6      386.78      466.59      5.12 o 
   1  -1   6       26.38       32.39      0.57 o 
   2  -1   6      417.48      477.54      5.33 o 
   3  -1   6        0.07       -0.15      0.15 o 
   4  -1   6      959.48      968.56     12.90 o 
   5  -1   6      175.22      170.77      2.97 o 
   6  -1   6       22.46       20.36      0.95 o 
   7  -1   6       13.90       12.45      0.88 o 
  -8   0   6        5.95        7.86      0.75 o 
  -7   0   6      102.12      107.14      8.39 o 
  -6   0   6      197.92      207.34      3.26 o 
  -5   0   6       12.31       18.20      0.50 o 
  -4   0   6        0.10        1.62      0.42 o 
  -3   0   6     1251.79     1292.68     18.51 o 
  -2   0   6      406.44      454.64      9.62 o 
  -1   0   6      516.23      607.96      7.03 o 
   0   0   6      248.78      207.00      2.38 o 
   1   0   6       30.76       20.59      0.42 o 
   2   0   6      493.52      409.24      4.64 o 
   3   0   6     1083.92     1033.13     11.26 o 
   4   0   6      467.69      450.42      6.26 o 
   5   0   6       10.54        9.61      0.71 o 
   6   0   6        0.59        0.45      0.42 o 
   7   0   6       22.50       22.77      1.11 o 
  -8   1   6       83.38       91.87      4.30 o 
  -7   1   6       22.61       22.27      0.75 o 
  -6   1   6        0.74        0.26      0.19 o 
  -5   1   6       57.71       59.37      1.40 o 
  -4   1   6       41.85       54.24      1.08 o 
  -3   1   6      203.69      207.81      3.26 o 
  -2   1   6     1013.18      946.53     21.27 o 
  -1   1   6       38.05       48.97      0.68 o 
   0   1   6     1434.10     1607.06     17.00 o 
   1   1   6        4.59        7.72      0.24 o 
   2   1   6     1170.56     1156.85     12.59 o 
   3   1   6      629.43      690.34      7.10 o 
   4   1   6        2.36        2.36      0.24 o 
   5   1   6      382.08      367.38      5.62 o 
   6   1   6      206.57      207.48      5.03 o 
   7   1   6       35.92       31.90      1.28 o 
   8   1   6        4.44        3.67      0.56 o 
  -7   2   6        0.85        1.22      0.32 o 
  -6   2   6        7.12        7.39      0.51 o 
  -5   2   6       24.83       20.63      0.73 o 
  -4   2   6       98.02       99.35      2.06 o 
  -3   2   6        0.45        0.63      0.16 o 
  -2   2   6      310.82      289.75      3.29 o 
  -1   2   6      213.38      230.28      2.19 o 
   0   2   6     1157.72     1265.29     12.70 o 
   1   2   6      639.50      791.82      8.04 o 
   2   2   6      153.73      151.47      1.99 o 
   3   2   6     1337.54     1362.09     13.70 o 
   4   2   6       33.36       35.40      0.73 o 
   5   2   6       21.34       25.21      0.70 o 
   6   2   6      546.78      509.02      9.08 o 
   7   2   6       12.58       11.59      0.77 o 
   8   2   6        1.38        0.89      0.40 o 
  -7   3   6      202.52      196.96      4.37 o 
  -6   3   6       92.40      102.47      2.36 o 
  -5   3   6       31.65       31.96      1.01 o 
  -4   3   6      190.68      181.58      3.48 o 
  -3   3   6      113.96       93.35      1.96 o 
  -2   3   6      144.53      148.14      1.63 o 
  -1   3   6      135.71      165.72      1.85 o 
   0   3   6      359.68      370.53      4.14 o 
   1   3   6      429.03      411.67      4.27 o 
   2   3   6      535.69      640.68      6.56 o 
   3   3   6        1.73        5.79      0.66 o 
   4   3   6      141.83      128.47      1.75 o 
   5   3   6       10.50        7.35      0.23 o 
   6   3   6       35.34       35.81      1.20 o 
   7   3   6       19.52       19.32      1.05 o 
   8   3   6      212.67      211.36      4.42 o 
  -7   4   6       49.48       51.28      2.14 o 
  -6   4   6       28.50       31.41      1.32 o 
  -5   4   6      371.17      353.94      6.51 o 
  -4   4   6        3.25        4.89      0.40 o 
  -3   4   6       93.38       94.79      2.42 o 
  -2   4   6     2145.52     2221.96     23.17 o 
  -1   4   6        3.14        2.88      0.13 o 
   0   4   6       16.23       15.66      0.31 o 
   1   4   6      422.94      444.65      4.38 o 
   2   4   6       43.50       55.62      0.70 o 
   3   4   6     2425.35     2496.37     24.91 o 
   4   4   6       31.11       44.86      0.84 o 
   5   4   6       26.35       27.93      1.08 o 
   6   4   6      113.73       95.16      3.63 o 
   7   4   6        0.15        0.19      0.30 o 
   8   4   6       26.84       26.90      1.50 o 
  -6   5   6      149.18      146.24      3.27 o 
  -5   5   6        2.75        4.69      1.17 o 
  -4   5   6       79.22       76.72      1.90 o 
  -3   5   6       17.24       15.69      0.82 o 
  -2   5   6       10.21        9.15      0.38 o 
  -1   5   6      258.87      281.45      3.03 o 
   0   5   6       11.13       14.27      0.29 o 
   1   5   6      265.82      288.57      2.90 o 
   2   5   6      606.08      594.98      6.09 o 
   3   5   6       60.31       49.32      0.63 o 
   4   5   6      238.95      249.09      3.09 o 
   5   5   6       53.24       51.13      1.32 o 
   6   5   6        2.32        5.29      0.49 o 
   7   5   6      150.70      151.47      3.16 o 
   8   5   6       14.48       14.30      0.79 o 
  -6   6   6        0.63        1.64      0.40 o 
  -5   6   6      219.45      213.44      4.37 o 
  -4   6   6       42.07       40.56      1.34 o 
  -3   6   6       17.01       16.58      0.53 o 
  -2   6   6      509.77      490.02      6.52 o 
  -1   6   6        6.26        6.49      0.25 o 
   0   6   6       43.60       41.56      0.64 o 
   1   6   6      367.97      380.82      4.00 o 
   2   6   6      161.35      165.65      1.87 o 
   3   6   6      103.92      121.15      1.53 o 
   4   6   6      186.73      206.31      2.58 o 
   5   6   6        0.08        1.48      0.25 o 
   6   6   6        8.82       12.11      0.58 o 
   7   6   6        0.63        0.44      0.30 o 
   8   6   6        4.50        5.31      0.49 o 
   9   6   6       51.51       49.52      1.54 o 
  -5   7   6        0.03        0.03      0.32 o 
  -4   7   6        2.12        1.54      0.67 o 
  -3   7   6       14.11       16.95      0.93 o 
  -2   7   6       45.20       40.32      0.76 o 
  -1   7   6      185.08      188.85      2.50 o 
   0   7   6       11.18       14.42      0.35 o 
   1   7   6      105.21      102.44      1.97 o 
   2   7   6      390.91      365.94      3.88 o 
   3   7   6      333.94      350.80      4.27 o 
   4   7   6      420.26      403.08      4.82 o 
   5   7   6      395.81      368.51      6.48 o 
   6   7   6        4.27        4.17      0.39 o 
   7   7   6      113.64      105.74      2.44 o 
   8   7   6        1.91        2.18      0.40 o 
   9   7   6       22.69       23.01      1.33 o 
  -5   8   6        1.87        0.76      0.44 o 
  -4   8   6       82.04       89.80      1.81 o 
  -3   8   6        2.67        3.59      0.72 o 
  -2   8   6       52.38       54.63      1.11 o 
  -1   8   6        0.17        0.66      0.23 o 
   0   8   6       33.05       27.36      0.64 o 
   1   8   6       56.90       65.62      0.99 o 
   2   8   6       86.49       82.43      1.68 o 
   3   8   6      163.87      163.35      2.15 o 
   4   8   6      111.05      109.11      1.82 o 
   5   8   6       43.65       50.76      1.29 o 
   6   8   6       71.52       65.73      1.60 o 
   7   8   6        0.06       -0.08      0.21 o 
   8   8   6       58.46       61.67      1.61 o 
  -4   9   6       68.24       69.50      1.56 o 
  -3   9   6      242.62      241.51      4.06 o 
  -2   9   6      173.36      168.89      2.67 o 
  -1   9   6       28.14       31.58      0.88 o 
   0   9   6      186.05      213.39      3.14 o 
   1   9   6       19.08       16.38      0.51 o 
   2   9   6      422.28      431.33      5.68 o 
   3   9   6        3.64        5.14      0.40 o 
   4   9   6      147.04      141.09      2.76 o 
   5   9   6      248.26      225.14      5.89 o 
   6   9   6        3.72        4.79      0.42 o 
   7   9   6       99.55       99.03      2.21 o 
   8   9   6       80.13       79.95      1.90 o 
  -3  10   6        1.20        2.64      0.49 o 
  -2  10   6        3.30        2.43      0.46 o 
  -1  10   6      145.99      151.50      3.70 o 
   0  10   6      106.58       98.20      2.62 o 
   1  10   6       11.68       12.76      0.58 o 
   2  10   6        0.07        0.58      0.19 o 
   3  10   6      457.91      432.55      6.63 o 
   4  10   6        1.67        2.75      0.46 o 
   5  10   6       10.14       10.38      0.66 o 
   6  10   6      100.60       99.84      2.68 o 
   7  10   6        1.78        0.52      0.35 o 
   8  10   6      181.27      190.64      4.58 o 
  -2  11   6        0.13       -0.35      0.35 o 
  -1  11   6       42.81       43.18      1.58 o 
   0  11   6       74.44       72.52      2.16 o 
   1  11   6       63.56       64.84      2.63 o 
   2  11   6      208.48      219.10      3.60 o 
   3  11   6      154.13      159.56      3.17 o 
   4  11   6        0.03        0.00      0.44 o 
   5  11   6      130.32      123.56      9.70 o 
   6  11   6       99.23       98.91      2.72 o 
   7  11   6       67.78       67.36      2.06 o 
  -1  12   6       90.04      104.12      3.43 o 
   0  12   6       11.06       16.76      1.82 o 
   1  12   6        3.89        3.72      0.88 o 
   2  12   6       46.60       48.54      1.47 o 
   3  12   6      293.30      301.61      7.41 o 
   4  12   6        4.44        4.50      0.56 o 
   5  12   6        0.73        0.44      0.31 o 
   6  12   6      166.79      168.87      4.21 o 
   7  12   6        0.79        0.95      0.41 o 
   1  13   6       24.39       26.78      1.22 o 
   2  13   6        1.60        1.58      0.51 o 
   3  13   6      105.63      105.62      5.43 o 
   4  13   6       53.71       56.72      2.03 o 
   5  13   6       14.89       17.71      1.02 o 
   6  13   6       48.12       45.08      2.63 o 
  -4  -8   7        0.88        0.29      0.44 o 
  -3  -8   7        0.15        0.00      0.31 o 
  -2  -8   7       62.98       71.47      2.42 o 
  -1  -8   7        2.90        2.58      0.80 o 
  -5  -7   7       13.39       13.40      1.31 o 
  -4  -7   7       46.32       44.64      1.65 o 
  -3  -7   7      187.17      188.13      4.96 o 
  -2  -7   7        3.17        2.55      0.52 o 
  -1  -7   7       15.34       15.72      1.31 o 
   0  -7   7       99.01      114.46      2.94 o 
   1  -7   7       37.30       38.59      1.33 o 
  -6  -6   7        5.41        7.73      0.88 o 
  -5  -6   7      265.27      260.28      5.98 o 
  -4  -6   7      115.24      115.50      3.04 o 
  -3  -6   7      115.74      113.69      3.09 o 
  -2  -6   7      389.71      364.52      8.24 o 
  -1  -6   7       37.95       39.14      1.01 o 
   0  -6   7      230.17      231.38      4.39 o 
   1  -6   7      105.85      107.82      2.38 o 
   2  -6   7        9.72       14.09      0.83 o 
  -7  -5   7       10.53        8.46      0.73 o 
  -6  -5   7       72.63       74.40      2.92 o 
  -5  -5   7        0.11        0.07      0.22 o 
  -4  -5   7       25.30       23.56      1.03 o 
  -3  -5   7      447.35      422.88      9.17 o 
  -2  -5   7      421.00      406.56      8.97 o 
  -1  -5   7        0.01       -0.19      0.19 o 
   0  -5   7      199.66      198.00      3.75 o 
   1  -5   7       10.88       11.79      1.90 o 
   2  -5   7       14.01       17.67      0.87 o 
   3  -5   7      384.00      394.48     13.86 o 
  -7  -4   7      102.00      101.53      3.50 o 
  -6  -4   7       34.25       33.70      1.60 o 
  -5  -4   7      275.99      273.99      5.93 o 
  -4  -4   7       60.73       62.66      1.75 o 
  -3  -4   7       51.86       53.56      1.70 o 
  -2  -4   7     1371.72     1331.34     27.26 o 
  -1  -4   7       28.04       27.12      0.97 o 
   0  -4   7       52.72       49.71      1.29 o 
   1  -4   7       45.91       47.04      1.33 o 
   2  -4   7       15.67       16.27      0.83 o 
   3  -4   7      298.44      305.11      5.39 o 
   4  -4   7      125.57      120.44      4.41 o 
  -7  -3   7        2.72        2.51      0.44 o 
  -6  -3   7       84.59       89.97      4.16 o 
  -5  -3   7      202.71      205.74      3.81 o 
  -4  -3   7       14.48       16.30      0.63 o 
  -3  -3   7       54.16       55.33      2.31 o 
  -2  -3   7      570.02      566.27     16.12 o 
  -1  -3   7      100.08       98.70      1.70 o 
   0  -3   7     1441.53     1391.57     17.42 o 
   1  -3   7        9.05       13.28      0.45 o 
   2  -3   7       22.87       19.58      0.64 o 
   3  -3   7      260.05      261.09      4.68 o 
   4  -3   7       10.59        9.31      0.56 o 
   5  -3   7       31.56       35.99      1.16 o 
  -7  -2   7      136.17      138.84      3.47 o 
  -6  -2   7       16.17       14.60      1.46 o 
  -5  -2   7      205.59      203.18      3.75 o 
  -4  -2   7       12.49       10.72      0.53 o 
  -3  -2   7        2.13        1.61      0.25 o 
  -2  -2   7      108.40      106.13      2.16 o 
  -1  -2   7      812.70      768.71     20.80 o 
   0  -2   7      444.45      423.73      5.54 o 
   1  -2   7       78.35       64.72      1.15 o 
   2  -2   7       12.10       11.71      0.46 o 
   3  -2   7       70.42       75.48      1.55 o 
   4  -2   7      236.80      226.58      3.77 o 
   5  -2   7        6.74        6.85      0.55 o 
   6  -2   7       37.37       37.68      1.28 o 
  -8  -1   7        2.87        3.50      1.02 o 
  -7  -1   7        5.13        3.87      0.51 o 
  -6  -1   7       80.85       80.63      3.14 o 
  -5  -1   7      235.44      241.53      4.37 o 
  -4  -1   7       30.93       36.44      1.06 o 
  -3  -1   7       42.20       30.40      0.87 o 
  -2  -1   7      649.24      695.31     12.23 o 
  -1  -1   7      318.36      303.47      5.58 o 
   0  -1   7       51.20       37.59      0.74 o 
   1  -1   7      133.28      120.34      1.70 o 
   2  -1   7      134.29      122.49      1.80 o 
   3  -1   7      389.36      356.25      4.89 o 
   4  -1   7       16.08       12.87      0.59 o 
   5  -1   7       94.96       96.64      1.96 o 
   6  -1   7        9.68        8.27      0.46 o 
  -7   0   7       19.74       17.77      0.99 o 
  -6   0   7        5.36        4.83      0.33 o 
  -5   0   7       16.55       14.42      0.57 o 
  -4   0   7      603.42      569.85      9.71 o 
  -3   0   7      233.45      206.96      3.82 o 
  -2   0   7       80.48      105.54      2.13 o 
  -1   0   7      489.76      463.39      5.70 o 
   0   0   7       71.28       66.97      0.95 o 
   1   0   7      875.15      915.71      9.88 o 
   2   0   7      816.04      861.43      9.52 o 
   3   0   7      304.59      297.04      4.09 o 
   4   0   7       22.92       24.00      0.68 o 
   5   0   7       38.45       35.30      0.95 o 
   6   0   7        4.30        3.83      0.34 o 
   7   0   7       26.11       28.49      1.64 o 
  -7   1   7        7.08        7.93      0.73 o 
  -6   1   7        7.97        8.25      0.48 o 
  -5   1   7        5.24        6.69      0.42 o 
  -4   1   7       79.87      104.37      2.18 o 
  -3   1   7      245.09      263.51      4.71 o 
  -2   1   7      267.85      264.56      4.38 o 
  -1   1   7        1.20        2.07      0.19 o 
   0   1   7       52.78       46.48      0.94 o 
   1   1   7       84.84       89.97      1.12 o 
   2   1   7      297.11      283.34      3.08 o 
   3   1   7       39.03       38.52      0.71 o 
   4   1   7      191.28      196.04      2.85 o 
   5   1   7       16.65       17.10      0.61 o 
   6   1   7       49.80       46.66      1.04 o 
   7   1   7       35.57       31.20      1.30 o 
  -7   2   7        5.72        7.12      1.02 o 
  -6   2   7      139.19      143.60      2.97 o 
  -5   2   7       33.53       32.98      1.01 o 
  -4   2   7      131.09      137.60      2.78 o 
  -3   2   7      340.22      340.15      6.00 o 
  -2   2   7        1.50        2.64      0.22 o 
  -1   2   7      984.95     1032.36      9.81 o 
   0   2   7       43.23       50.24      0.70 o 
   1   2   7      247.26      253.39      2.75 o 
   2   2   7      424.88      419.80      4.42 o 
   3   2   7      111.02      102.20      1.50 o 
   4   2   7      290.18      283.69      3.91 o 
   5   2   7      102.58       89.31      1.68 o 
   6   2   7       47.33       46.30      1.47 o 
   7   2   7       13.46       12.39      0.79 o 
   8   2   7        5.64        5.12      0.62 o 
  -7   3   7       71.94       69.97      1.86 o 
  -6   3   7       28.57       26.82      1.01 o 
  -5   3   7       31.86       33.04      1.08 o 
  -4   3   7       81.03       82.82      2.22 o 
  -3   3   7      100.52       95.97      2.30 o 
  -2   3   7      233.00      234.91      3.11 o 
  -1   3   7        5.16        9.26      0.25 o 
   0   3   7      202.48      184.38      2.05 o 
   1   3   7       48.15       62.29      0.99 o 
   2   3   7      132.70      121.24      1.57 o 
   3   3   7     1481.27     1425.21     14.34 o 
   4   3   7       67.38       66.16      1.30 o 
   5   3   7      127.23      131.70      2.29 o 
   6   3   7       74.76       68.46      1.82 o 
   7   3   7       24.48       22.86      1.03 o 
   8   3   7      243.27      233.75     13.23 o 
  -7   4   7        0.16       -0.04      0.32 o 
  -6   4   7       24.82       24.89      1.02 o 
  -5   4   7       55.51       52.60      1.47 o 
  -4   4   7       36.01       38.13      1.14 o 
  -3   4   7      320.17      317.61      4.92 o 
  -2   4   7      239.84      226.67      3.50 o 
  -1   4   7       57.71       63.75      0.84 o 
   0   4   7       44.80       43.20      0.63 o 
   1   4   7       41.05       43.16      0.68 o 
   2   4   7      223.09      198.41      2.20 o 
   3   4   7       47.63       56.27      0.94 o 
   4   4   7        6.49        7.40      0.29 o 
   5   4   7      145.82      145.29      2.19 o 
   6   4   7       14.09       14.26      0.76 o 
   7   4   7        0.88        0.54      0.36 o 
   8   4   7       57.17       53.42      1.69 o 
  -6   5   7       18.29       17.84      1.22 o 
  -5   5   7       55.11       55.07      1.59 o 
  -4   5   7       41.39       41.30      1.26 o 
  -3   5   7        9.64       11.23      0.77 o 
  -2   5   7      421.97      402.04      5.94 o 
  -1   5   7       17.97       20.69      0.44 o 
   0   5   7      439.73      434.16      4.54 o 
   1   5   7       21.31       29.01      0.72 o 
   2   5   7       21.28       25.88      0.46 o 
   3   5   7     1559.95     1503.95     17.71 o 
   4   5   7        0.97        1.64      0.18 o 
   5   5   7      237.33      228.70      4.29 o 
   6   5   7       26.09       23.21      0.88 o 
   7   5   7        0.38        0.92      0.32 o 
   8   5   7      232.91      241.45      4.84 o 
  -6   6   7        0.37        0.02      0.32 o 
  -5   6   7       18.97       15.68      0.86 o 
  -4   6   7       32.52       29.46      1.09 o 
  -3   6   7       49.65       52.87      1.12 o 
  -2   6   7      136.96      130.87      1.98 o 
  -1   6   7       15.60       14.35      0.45 o 
   0   6   7       10.63       11.11      0.29 o 
   1   6   7      421.73      423.74      4.46 o 
   2   6   7       29.95       26.78      0.49 o 
   3   6   7       32.74       32.71      0.63 o 
   4   6   7      231.79      221.74      3.13 o 
   5   6   7        1.52        1.18      0.38 o 
   6   6   7        3.37        2.72      0.36 o 
   7   6   7        0.29        0.25      0.30 o 
   8   6   7       17.04       19.42      0.90 o 
  -5   7   7       18.30       18.33      0.98 o 
  -4   7   7       13.46       12.12      0.78 o 
  -3   7   7        0.01        0.04      0.17 o 
  -2   7   7      505.67      501.15      6.63 o 
  -1   7   7        5.21        3.78      0.27 o 
   0   7   7      498.59      457.71      4.84 o 
   1   7   7      312.92      313.87      3.41 o 
   2   7   7        0.07        0.26      0.19 o 
   3   7   7      787.00      791.00      9.31 o 
   4   7   7      335.47      330.54      4.51 o 
   5   7   7      212.61      205.86      3.89 o 
   6   7   7      151.69      139.55      2.85 o 
   7   7   7      185.74      179.19      3.61 o 
   8   7   7        4.54        4.94      0.89 o 
  -5   8   7       44.77       47.67      1.68 o 
  -4   8   7       60.88       64.17      1.93 o 
  -3   8   7       18.78       18.82      0.74 o 
  -2   8   7        5.28       10.23      0.47 o 
  -1   8   7       65.48       54.83      1.10 o 
   0   8   7        2.06        1.04      0.29 o 
   1   8   7      354.65      341.83      4.24 o 
   2   8   7       15.04       16.24      0.43 o 
   3   8   7      243.58      225.73      2.90 o 
   4   8   7      803.45      826.16     10.78 o 
   5   8   7      174.91      178.88      3.45 o 
   6   8   7        2.05        1.12      0.30 o 
   7   8   7       53.40       55.54      1.50 o 
   8   8   7       58.60       61.15      1.67 o 
  -4   9   7        8.04        9.00      0.47 o 
  -3   9   7       66.98       70.01      1.58 o 
  -2   9   7      186.33      185.17      2.86 o 
  -1   9   7       54.98       56.61      1.26 o 
   0   9   7       31.49       23.38      0.72 o 
   1   9   7      415.82      390.53      5.26 o 
   2   9   7       88.21       79.40      1.52 o 
   3   9   7      263.56      248.36      3.53 o 
   4   9   7      286.66      297.44      4.54 o 
   5   9   7        0.24        0.68      0.25 o 
   6   9   7      308.36      325.70      5.89 o 
   7   9   7      370.51      374.88      7.63 o 
   8   9   7        8.76        9.96      0.77 o 
  -3  10   7       12.14       10.00      1.15 o 
  -2  10   7      116.12      114.41      2.22 o 
  -1  10   7      176.71      175.73      3.60 o 
   0  10   7        0.72       -0.08      0.21 o 
   1  10   7       22.25       13.90      0.57 o 
   2  10   7      270.91      266.64      4.20 o 
   3  10   7       30.22       30.35      0.97 o 
   4  10   7       54.56       51.93      1.28 o 
   5  10   7        1.86        0.90      0.35 o 
   6  10   7       10.27        9.76      0.77 o 
   7  10   7      251.82      255.23      5.97 o 
   8  10   7        1.26        0.95      0.41 o 
  -2  11   7        0.12       -0.24      0.26 o 
  -1  11   7       14.70       12.48      0.81 o 
   0  11   7       41.06       41.17      1.54 o 
   1  11   7      234.05      238.91      5.36 o 
   2  11   7        2.45        1.66      0.31 o 
   3  11   7       21.93       25.40      0.94 o 
   4  11   7      406.09      396.75      7.40 o 
   5  11   7       90.81       86.47      2.51 o 
   6  11   7       18.33       19.66      1.31 o 
   7  11   7        0.20       -0.15      0.31 o 
  -1  12   7      115.33      116.50      3.18 o 
   0  12   7        8.18        9.84      1.09 o 
   1  12   7        0.79        1.24      0.41 o 
   2  12   7      234.17      246.07      5.70 o 
   3  12   7        1.02        0.45      0.30 o 
   4  12   7       27.51       27.32      1.31 o 
   5  12   7      121.49      125.93      3.45 o 
   6  12   7        0.65        0.73      0.35 o 
   7  12   7        1.45        0.88      0.58 o 
   1  13   7       56.63       52.31      1.85 o 
   2  13   7        2.71        2.33      0.73 o 
   3  13   7       66.75       63.96      2.10 o 
   4  13   7       34.11       33.70      1.90 o 
   5  13   7        7.85        7.17      0.70 o 
  -4  -7   8       98.12      102.19      2.99 o 
  -3  -7   8       18.69       20.61      1.13 o 
  -2  -7   8       67.35       72.03      2.42 o 
  -1  -7   8      210.75      218.79      5.62 o 
  -5  -6   8       82.48       82.16      2.32 o 
  -4  -6   8        5.82        7.54      0.66 o 
  -3  -6   8       47.84       46.41      2.12 o 
  -2  -6   8        0.88        0.52      0.44 o 
  -1  -6   8      187.04      196.61      5.05 o 
   0  -6   8       31.03       28.00      0.97 o 
   1  -6   8        2.52        3.65      0.58 o 
  -6  -5   8       46.21       43.76      2.04 o 
  -5  -5   8       25.23       25.20      1.08 o 
  -4  -5   8      606.40      586.57     12.52 o 
  -3  -5   8       27.08       25.48      1.18 o 
  -2  -5   8        1.62        1.78      0.51 o 
  -1  -5   8       60.71       55.55      1.59 o 
   0  -5   8       24.54       24.03      0.86 o 
   1  -5   8      229.91      237.53      4.45 o 
   2  -5   8       71.01       75.27      3.06 o 
   3  -5   8      113.66      121.12      7.95 o 
  -6  -4   8       27.43       30.63      1.60 o 
  -5  -4   8       73.75       72.50      2.01 o 
  -4  -4   8       47.93       45.23      1.55 o 
  -3  -4   8       76.17       74.13      2.22 o 
  -2  -4   8       94.99       86.06      3.50 o 
  -1  -4   8       22.02       22.17      0.69 o 
   0  -4   8      167.37      156.83      3.13 o 
   1  -4   8        0.21        0.02      0.31 o 
   2  -4   8       92.95       95.84      3.65 o 
   3  -4   8       12.97       11.76      0.77 o 
   4  -4   8       25.65       28.41      1.60 o 
  -7  -3   8       17.13       17.51      1.17 o 
  -6  -3   8       31.82       35.01      1.75 o 
  -5  -3   8      198.91      203.33      5.74 o 
  -4  -3   8       39.99       40.72      1.14 o 
  -3  -3   8      188.43      199.11      5.02 o 
  -2  -3   8       20.26       17.09      1.69 o 
  -1  -3   8      143.11      138.90      4.07 o 
   0  -3   8      184.99      167.43      2.76 o 
   1  -3   8       10.43       13.25      0.48 o 
   2  -3   8       17.35       18.26      1.53 o 
   3  -3   8       69.79       65.25      2.24 o 
   4  -3   8        0.03       -0.27      0.27 o 
  -7  -2   8        0.04       -0.19      0.27 o 
  -6  -2   8        3.12        3.07      0.49 o 
  -5  -2   8       37.77       34.82      1.28 o 
  -4  -2   8       25.61       29.42      0.89 o 
  -3  -2   8      332.11      309.33      5.55 o 
  -2  -2   8      255.10      229.50      4.69 o 
  -1  -2   8        7.03        7.73      0.32 o 
   0  -2   8       73.10       74.73      1.27 o 
   1  -2   8      374.58      349.52      4.72 o 
   2  -2   8       27.61       22.35      0.74 o 
   3  -2   8      254.47      254.07      4.63 o 
   4  -2   8       35.67       31.40      1.03 o 
   5  -2   8        6.25        6.27      0.51 o 
  -7  -1   8       14.79       14.53      0.86 o 
  -6  -1   8       80.08       78.41      2.28 o 
  -5  -1   8       29.99       33.14      0.97 o 
  -4  -1   8        8.80        9.26      0.53 o 
  -3  -1   8        3.16        2.30      0.65 o 
  -2  -1   8      201.06      207.60      3.87 o 
  -1  -1   8       12.49       11.63      0.93 o 
   0  -1   8       16.77       19.27      0.64 o 
   1  -1   8       42.44       50.61      0.96 o 
   2  -1   8       70.54       66.29      1.20 o 
   3  -1   8      166.01      156.68      3.00 o 
   4  -1   8      263.43      273.39      4.40 o 
   5  -1   8        0.00       -0.07      0.23 o 
   6  -1   8      104.46      101.39      2.39 o 
  -7   0   8        0.25        0.31      0.38 o 
  -6   0   8       16.81       17.48      0.62 o 
  -5   0   8      311.92      317.82      5.72 o 
  -4   0   8       38.33       36.48      1.06 o 
  -3   0   8        1.14        1.34      0.39 o 
  -2   0   8      380.98      371.96      8.80 o 
  -1   0   8       17.90       18.79      0.50 o 
   0   0   8      505.91      469.06      6.12 o 
   1   0   8        1.29        1.02      0.16 o 
   2   0   8        5.98        6.85      0.28 o 
   3   0   8       23.49       29.89      1.41 o 
   4   0   8       11.17       10.96      0.48 o 
   5   0   8        0.64        0.89      0.30 o 
   6   0   8       13.95       14.62      0.63 o 
  -7   1   8       20.22       21.66      1.10 o 
  -6   1   8        2.10        2.36      0.29 o 
  -5   1   8       20.54       20.74      0.83 o 
  -4   1   8       69.09       63.94      1.53 o 
  -3   1   8       42.37       39.69      1.09 o 
  -2   1   8      110.27      112.94      2.33 o 
  -1   1   8      547.94      560.10      7.19 o 
   0   1   8       89.75       91.48      1.44 o 
   1   1   8      953.03      895.36      9.67 o 
   2   1   8       56.05       42.76      0.69 o 
   3   1   8       51.31       48.44      0.98 o 
   4   1   8      611.47      593.85      7.80 o 
   5   1   8       62.53       55.21      1.28 o 
   6   1   8      121.42      125.64      3.96 o 
   7   1   8       63.95       69.21      2.12 o 
  -7   2   8       15.15       16.66      0.74 o 
  -6   2   8       46.14       45.14      1.28 o 
  -5   2   8       72.05       70.14      1.74 o 
  -4   2   8       10.53       10.73      0.55 o 
  -3   2   8       34.12       25.73      0.83 o 
  -2   2   8      207.28      208.46      5.16 o 
  -1   2   8       45.99       43.05      0.88 o 
   0   2   8      214.64      189.92      2.46 o 
   1   2   8      218.23      205.10      2.30 o 
   2   2   8      178.14      198.98      2.27 o 
   3   2   8       64.52       56.84      1.07 o 
   4   2   8      247.35      225.94      3.67 o 
   5   2   8      293.96      269.56      5.39 o 
   6   2   8      123.98      118.34      2.18 o 
   7   2   8        4.26        5.13      0.85 o 
  -7   3   8       41.80       41.54      1.33 o 
  -6   3   8       12.36       11.60      0.68 o 
  -5   3   8       30.37       33.17      1.08 o 
  -4   3   8      206.66      194.35      3.78 o 
  -3   3   8      119.05      109.86      2.32 o 
  -2   3   8       51.04       42.33      0.72 o 
  -1   3   8      466.80      448.48      5.83 o 
   0   3   8        0.65       -0.06      0.08 o 
   1   3   8     2022.04     2124.44     21.26 o 
   2   3   8        0.88        0.22      0.11 o 
   3   3   8       16.57       13.77      0.44 o 
   4   3   8      597.91      562.37     10.57 o 
   5   3   8       90.79       86.71      1.68 o 
   6   3   8        7.32        8.53      0.66 o 
   7   3   8      158.79      151.35      3.37 o 
  -6   4   8       97.53       96.22      2.36 o 
  -5   4   8        8.35        9.33      0.63 o 
  -4   4   8        7.04        5.75      0.44 o 
  -3   4   8      223.57      241.37      4.54 o 
  -2   4   8        4.53        9.27      0.38 o 
  -1   4   8       38.64       39.85      0.78 o 
   0   4   8       75.53       73.46      1.04 o 
   1   4   8       97.63      108.19      1.34 o 
   2   4   8       53.86       51.90      0.79 o 
   3   4   8       13.29       19.47      0.52 o 
   4   4   8        6.19        5.21      0.29 o 
   5   4   8      269.64      258.63      5.03 o 
   6   4   8      201.43      204.67      4.44 o 
   7   4   8       52.51       49.92      2.23 o 
   8   4   8       44.05       48.93      1.61 o 
  -6   5   8       35.95       35.72      1.31 o 
  -5   5   8        7.80        7.12      0.58 o 
  -4   5   8      377.65      366.75      6.73 o 
  -3   5   8      349.91      327.22      5.98 o 
  -2   5   8       22.56       19.12      0.53 o 
  -1   5   8      553.12      551.54      7.12 o 
   0   5   8      514.06      520.69      5.74 o 
   1   5   8      981.50      968.64      9.87 o 
   2   5   8      739.86      735.08      7.19 o 
   3   5   8      472.57      460.19      6.16 o 
   4   5   8        8.71        9.06      0.34 o 
   5   5   8      221.84      200.52      4.57 o 
   6   5   8       51.29       47.93      1.84 o 
   7   5   8      305.46      303.35      8.58 o 
   8   5   8        1.53        1.46      0.79 o 
  -6   6   8        6.95        6.48      0.62 o 
  -5   6   8       11.51       11.09      0.72 o 
  -4   6   8        1.91        2.44      0.40 o 
  -3   6   8       56.79       55.96      1.22 o 
  -2   6   8        2.28        2.77      0.28 o 
  -1   6   8        9.03        4.92      0.27 o 
   0   6   8      592.25      553.77      6.13 o 
   1   6   8        8.71        9.07      0.29 o 
   2   6   8        9.81       10.59      0.31 o 
   3   6   8      229.06      217.28      2.80 o 
   4   6   8       60.57       54.51      1.03 o 
   5   6   8      137.30      124.00      2.13 o 
   6   6   8      151.74      146.57      3.08 o 
   7   6   8       48.33       50.87      1.48 o 
   8   6   8       13.20       15.54      0.86 o 
  -5   7   8        2.10        2.89      0.51 o 
  -4   7   8       15.21       13.55      0.99 o 
  -3   7   8      255.76      236.59      3.84 o 
  -2   7   8       19.67       16.28      0.82 o 
  -1   7   8      625.41      589.98      7.70 o 
   0   7   8       86.48       85.96      1.44 o 
   1   7   8       14.92       14.53      0.45 o 
   2   7   8     1559.91     1534.95     16.58 o 
   3   7   8      814.92      826.76      9.74 o 
   4   7   8       23.91       26.25      0.66 o 
   5   7   8      973.17      983.47     14.02 o 
   6   7   8       74.01       72.59      1.79 o 
   7   7   8       16.75       17.14      0.83 o 
   8   7   8      120.12      123.20      2.82 o 
  -4   8   8       12.27       13.49      0.86 o 
  -3   8   8        5.72        7.88      0.53 o 
  -2   8   8      260.14      254.57      4.13 o 
  -1   8   8        1.20        0.74      0.21 o 
   0   8   8       29.89       25.79      0.68 o 
   1   8   8      129.02       99.84      1.51 o 
   2   8   8        8.13        6.63      0.37 o 
   3   8   8      987.07      967.04     12.27 o 
   4   8   8       10.90       13.62      0.45 o 
   5   8   8      117.91      125.42      2.60 o 
   6   8   8       88.98       79.97      2.45 o 
   7   8   8      417.74      403.83      7.29 o 
   8   8   8      123.10      124.16      2.80 o 
  -4   9   8       47.03       47.69      1.68 o 
  -3   9   8      111.80      118.62      2.30 o 
  -2   9   8        5.40        6.53      0.62 o 
  -1   9   8       34.24       28.96      0.84 o 
   0   9   8      236.08      212.86      3.49 o 
   1   9   8        6.20        5.11      0.48 o 
   2   9   8      117.02      106.10      1.73 o 
   3   9   8       10.97       14.28      0.49 o 
   4   9   8        8.59        7.25      0.36 o 
   5   9   8      450.17      450.20      7.93 o 
   6   9   8        6.80        6.17      0.49 o 
   7   9   8       68.10       69.57      1.76 o 
   8   9   8       38.64       40.00      1.31 o 
  -3  10   8        3.99        4.93      0.45 o 
  -2  10   8      287.55      285.67      4.64 o 
  -1  10   8       18.69       22.97      1.36 o 
   0  10   8      178.07      169.04      3.28 o 
   1  10   8      179.20      192.62      3.90 o 
   2  10   8       30.49       30.18      0.76 o 
   3  10   8        5.16        6.76      0.44 o 
   4  10   8       34.41       35.58      1.14 o 
   5  10   8       90.40       88.98      2.10 o 
   6  10   8      136.13      141.14      2.94 o 
   7  10   8      159.18      157.21      3.28 o 
  -2  11   8        7.16        7.95      0.70 o 
  -1  11   8        0.23        0.23      0.35 o 
   0  11   8       32.62       33.54      1.33 o 
   1  11   8       17.63       18.15      0.95 o 
   2  11   8        2.11        0.70      0.27 o 
   3  11   8      377.94      389.94      6.99 o 
   4  11   8        9.59       10.12      0.61 o 
   5  11   8      107.30      106.42      3.03 o 
   6  11   8       17.31       15.72      2.19 o 
   7  11   8        2.37        2.02      0.46 o 
  -1  12   8        5.57        5.51      0.66 o 
   0  12   8       25.09       30.20      1.33 o 
   1  12   8      106.48       95.67      2.68 o 
   2  12   8       19.03       19.06      0.85 o 
   3  12   8       18.60       19.91      0.85 o 
   4  12   8      160.94      168.38      3.32 o 
   5  12   8       14.68       12.84      0.87 o 
   6  12   8       18.10       20.19      1.12 o 
   1  13   8        6.61        7.96      1.09 o 
   2  13   8       60.23       62.83      3.65 o 
   3  13   8       45.14       46.56      1.75 o 
   4  13   8        2.99        5.02      0.66 o 
   5  13   8        2.67        2.19      1.24 o 
  -3  -6   9        8.43        8.90      0.83 o 
  -2  -6   9       72.69       76.13      2.53 o 
  -1  -6   9        0.07       -0.41      0.41 o 
  -5  -5   9      142.70      139.36      3.56 o 
  -4  -5   9      137.79      141.89      3.71 o 
  -3  -5   9       53.40       50.19      1.86 o 
  -2  -5   9        4.90        5.81      0.62 o 
  -1  -5   9       45.96       44.44      1.80 o 
   0  -5   9       12.84       15.12      0.94 o 
   1  -5   9       60.78       62.29      2.48 o 
  -6  -4   9        8.24        8.02      0.88 o 
  -5  -4   9        0.96        1.33      0.51 o 
  -4  -4   9        7.86        8.98      0.72 o 
  -3  -4   9      123.05      125.65      3.35 o 
  -2  -4   9      111.05      106.10      3.04 o 
  -1  -4   9       33.92       32.14      1.97 o 
   0  -4   9       14.87       13.23      0.58 o 
   1  -4   9      141.65      136.20      2.81 o 
   2  -4   9        5.46        4.67      0.52 o 
   3  -4   9       11.06       11.23      1.17 o 
  -6  -3   9       26.82       26.40      1.60 o 
  -5  -3   9       21.51       23.06      0.98 o 
  -4  -3   9        0.05        0.07      0.31 o 
  -3  -3   9       39.01       39.92      1.44 o 
  -2  -3   9       15.93       13.23      0.88 o 
  -1  -3   9      279.48      264.10      4.74 o 
   0  -3   9       59.91       69.99      1.65 o 
   1  -3   9       19.95       20.23      0.99 o 
   2  -3   9      308.49      298.21      5.25 o 
   3  -3   9       57.46       63.93      2.01 o 
   4  -3   9        0.08       -0.03      0.35 o 
  -6  -2   9       57.98       58.18      7.73 o 
  -5  -2   9       20.62       21.52      0.82 o 
  -4  -2   9      135.61      134.29      3.01 o 
  -3  -2   9       74.27       67.95      1.65 o 
  -2  -2   9        0.38        0.04      0.21 o 
  -1  -2   9        1.61        0.85      0.20 o 
   0  -2   9       15.76       12.78      0.49 o 
   1  -2   9       87.77       83.80      1.46 o 
   2  -2   9       97.72      111.72      2.27 o 
   3  -2   9       47.51       49.40      1.60 o 
   4  -2   9       66.67       63.36      1.62 o 
  -6  -1   9       56.37       58.42      2.39 o 
  -5  -1   9       53.09       51.01      1.35 o 
  -4  -1   9       75.40       72.55      1.74 o 
  -3  -1   9      370.96      349.96      6.29 o 
  -2  -1   9        1.08        2.38      0.42 o 
  -1  -1   9       27.99       29.70      0.69 o 
   0  -1   9      288.65      273.45      4.26 o 
   1  -1   9       42.15       35.79      0.82 o 
   2  -1   9      135.87      133.69      2.35 o 
   3  -1   9      247.54      257.53      4.60 o 
   4  -1   9       21.89       17.27      0.95 o 
   5  -1   9      254.36      272.56      4.96 o 
  -7   0   9        1.01        1.41      0.46 o 
  -6   0   9       24.95       26.41      0.89 o 
  -5   0   9      166.07      164.67      3.27 o 
  -4   0   9      151.22      160.62      3.22 o 
  -3   0   9      207.00      202.25      3.87 o 
  -2   0   9      323.99      304.18      5.61 o 
  -1   0   9      191.71      179.77      3.94 o 
   0   0   9       22.60       17.69      0.49 o 
   1   0   9      110.34      106.79      1.72 o 
   2   0   9      468.66      427.95      6.38 o 
   3   0   9       77.07       78.23      2.81 o 
   4   0   9        0.00       -0.15      0.36 o 
   5   0   9       16.76       18.31      0.84 o 
   6   0   9       19.06       23.23      0.92 o 
  -7   1   9        3.38        3.50      1.17 o 
  -6   1   9       72.37       72.83      2.83 o 
  -5   1   9      170.22      171.53      3.41 o 
  -4   1   9        0.12       -0.10      0.25 o 
  -3   1   9      560.64      546.83      9.45 o 
  -2   1   9       27.04       31.54      1.04 o 
  -1   1   9      131.70      122.09      2.61 o 
   0   1   9      774.92      751.58      9.61 o 
   1   1   9       14.91       19.81      0.54 o 
   2   1   9        0.15        0.37      0.15 o 
   3   1   9      983.59      977.00     13.98 o 
   4   1   9       14.03       10.16      0.55 o 
   5   1   9       66.30       70.72      1.57 o 
   6   1   9       37.62       34.64      1.62 o 
  -6   2   9        1.28        1.15      0.32 o 
  -5   2   9       48.93       49.41      1.38 o 
  -4   2   9        0.00        0.33      0.27 o 
  -3   2   9       66.94       55.40      1.45 o 
  -2   2   9       28.85       33.44      1.04 o 
  -1   2   9      442.06      432.64      6.40 o 
   0   2   9      492.44      466.23      6.12 o 
   1   2   9      175.83      170.70      2.46 o 
   2   2   9      292.32      256.09      3.09 o 
   3   2   9       34.05       29.30      0.71 o 
   4   2   9       20.00       24.55      0.70 o 
   5   2   9        2.34        2.96      0.30 o 
   6   2   9      100.31       98.25      1.93 o 
   7   2   9        9.46        9.65      0.77 o 
  -6   3   9        2.59        2.92      0.46 o 
  -5   3   9      339.16      347.15      6.42 o 
  -4   3   9      128.72      132.09      3.73 o 
  -3   3   9      163.73      183.22      3.62 o 
  -2   3   9      685.37      661.52     19.02 o 
  -1   3   9      499.96      491.71      8.14 o 
   0   3   9       46.63       43.77      0.86 o 
   1   3   9       75.48       65.33      1.09 o 
   2   3   9       92.36       82.83      1.20 o 
   3   3   9     1459.31     1405.83     17.70 o 
   4   3   9       14.46       11.95      0.45 o 
   5   3   9      106.23       96.76      2.27 o 
   6   3   9       44.39       47.66      1.11 o 
   7   3   9        1.97        2.13      0.49 o 
  -6   4   9       52.30       55.03      1.66 o 
  -5   4   9       18.00       20.58      0.91 o 
  -4   4   9      227.09      214.22      4.10 o 
  -3   4   9        1.25        0.93      0.27 o 
  -2   4   9        1.29        1.87      0.23 o 
  -1   4   9       23.53       25.28      0.62 o 
   0   4   9       72.57       65.85      1.15 o 
   1   4   9      130.10      141.12      2.55 o 
   2   4   9      757.29      737.23      7.62 o 
   3   4   9       46.35       46.10      0.93 o 
   4   4   9       61.43       65.81      1.21 o 
   5   4   9       11.97       11.83      0.49 o 
   6   4   9       32.49       38.48      0.92 o 
   7   4   9       47.43       52.94      2.24 o 
  -6   5   9        5.40        5.02      0.59 o 
  -5   5   9      297.89      296.51      5.72 o 
  -4   5   9        2.23        1.93      0.37 o 
  -3   5   9       23.33       18.96      0.70 o 
  -2   5   9     1233.41     1172.70     16.67 o 
  -1   5   9      174.56      183.03      2.63 o 
   0   5   9      505.83      473.90      6.21 o 
   1   5   9      997.26      971.71      9.92 o 
   2   5   9      119.44      133.09      1.69 o 
   3   5   9       17.93       16.72      0.80 o 
   4   5   9      293.43      271.01      3.76 o 
   5   5   9      197.18      182.11      3.05 o 
   6   5   9       39.08       39.69      1.28 o 
   7   5   9        0.24        0.29      0.32 o 
  -5   6   9       30.24       32.37      1.28 o 
  -4   6   9       19.69       20.60      0.92 o 
  -3   6   9       37.05       35.08      1.21 o 
  -2   6   9        1.13        0.92      0.21 o 
  -1   6   9      434.85      415.81      5.07 o 
   0   6   9      175.73      158.51      2.36 o 
   1   6   9        0.50        0.71      0.16 o 
   2   6   9      128.94      142.24      1.99 o 
   3   6   9     1818.33     1758.87     22.00 o 
   4   6   9      835.45      818.62     10.47 o 
   5   6   9       23.11       21.60      0.67 o 
   6   6   9        0.49        0.85      0.34 o 
   7   6   9        4.01        4.35      0.49 o 
  -5   7   9       13.15       12.05      0.91 o 
  -4   7   9       80.32       79.27      2.16 o 
  -3   7   9       26.82       24.95      0.67 o 
  -2   7   9       57.32       51.18      1.18 o 
  -1   7   9      157.19      141.13      2.19 o 
   0   7   9      113.58      103.36      1.71 o 
   1   7   9      765.85      790.99      9.38 o 
   2   7   9       58.73       62.54      1.14 o 
   3   7   9        4.48        3.44      0.31 o 
   4   7   9       74.42       70.89      1.46 o 
   5   7   9      286.00      284.09      4.44 o 
   6   7   9       86.04       89.42      2.15 o 
   7   7   9       42.70       44.36      1.39 o 
   8   7   9       86.24       89.26      3.65 o 
  -4   8   9      171.38      174.18      4.69 o 
  -3   8   9       81.50       81.61      1.83 o 
  -2   8   9       47.99       43.51      1.09 o 
  -1   8   9       22.48       28.47      0.89 o 
   0   8   9        0.84        0.56      0.18 o 
   1   8   9      405.85      374.23      5.65 o 
   2   8   9      219.91      235.92      3.33 o 
   3   8   9      170.74      172.06      2.54 o 
   4   8   9       69.97       67.31      1.37 o 
   5   8   9      141.55      144.30      2.67 o 
   6   8   9       37.40       36.18      1.21 o 
   7   8   9      108.60      110.52      2.55 o 
  -3   9   9        0.21        1.39      0.24 o 
  -2   9   9       11.15        9.26      0.53 o 
  -1   9   9      124.95      131.72      2.39 o 
   0   9   9       14.76       16.11      0.71 o 
   1   9   9        4.70        2.41      0.34 o 
   2   9   9       46.96       48.50      0.99 o 
   3   9   9       75.09       78.70      1.39 o 
   4   9   9      269.82      262.07      4.36 o 
   5   9   9       40.51       41.29      0.94 o 
   6   9   9        0.01        0.44      0.27 o 
   7   9   9       80.32       79.53      1.99 o 
  -3  10   9        8.60        7.07      0.48 o 
  -2  10   9        4.32        4.45      0.50 o 
  -1  10   9      126.06      124.10      2.63 o 
   0  10   9       40.09       45.07      1.28 o 
   1  10   9       54.20       53.52      1.37 o 
   2  10   9       72.75       78.70      1.60 o 
   3  10   9      424.26      408.09      5.52 o 
   4  10   9        2.55        3.09      0.31 o 
   5  10   9       33.36       35.91      1.14 o 
   6  10   9        1.68        0.87      0.52 o 
   7  10   9        3.03        2.51      0.42 o 
  -2  11   9       35.92       35.17      1.22 o 
  -1  11   9       22.07       19.03      0.86 o 
   0  11   9       18.04       18.86      0.86 o 
   1  11   9       16.35       17.06      0.91 o 
   2  11   9       94.47       91.19      2.47 o 
   3  11   9      349.37      336.26      7.40 o 
   4  11   9       13.77       13.77      0.68 o 
   5  11   9        0.40        0.15      0.35 o 
   6  11   9        4.92        5.63      0.95 o 
   7  11   9        2.30        1.73      0.80 o 
   0  12   9       91.16       91.30      2.62 o 
   1  12   9       23.87       23.36      1.12 o 
   2  12   9       28.93       28.02      1.18 o 
   3  12   9      146.71      146.31      5.11 o 
   4  12   9       74.40       74.78      1.84 o 
   5  12   9      175.24      173.86      4.52 o 
   6  12   9        0.01        0.15      0.44 o 
   1  13   9      133.28      150.69      5.69 o 
   2  13   9        7.36        7.12      0.66 o 
   3  13   9       53.15       57.02      2.12 o 
   4  13   9        9.01       10.32      0.63 o 
  -3  -5  10       18.38       18.02      1.13 o 
  -2  -5  10      127.87      125.17      3.66 o 
  -1  -5  10       14.61       14.72      1.08 o 
  -4  -4  10        5.37        5.54      0.88 o 
  -3  -4  10       14.29       14.66      0.93 o 
  -2  -4  10       28.03       29.75      1.39 o 
  -1  -4  10        0.10        0.02      0.36 o 
   0  -4  10      230.90      224.71      4.93 o 
   1  -4  10        0.02        0.15      0.29 o 
  -5  -3  10       12.86       14.91      0.87 o 
  -4  -3  10       27.67       27.52      1.24 o 
  -3  -3  10       54.31       54.17      1.91 o 
  -2  -3  10       23.32       26.63      2.26 o 
  -1  -3  10       88.73       86.60      2.73 o 
   0  -3  10       30.16       27.35      0.89 o 
   1  -3  10      320.40      329.37      7.35 o 
   2  -3  10        0.02        0.07      0.36 o 
   3  -3  10       46.11       49.89      2.33 o 
  -6  -2  10      142.84      141.06      4.52 o 
  -5  -2  10      314.77      316.26      6.29 o 
  -4  -2  10       16.88       17.03      0.82 o 
  -3  -2  10       31.46       29.51      1.23 o 
  -2  -2  10      142.47      142.02      2.97 o 
  -1  -2  10       37.84       40.45      1.01 o 
   0  -2  10       52.81       52.96      1.16 o 
   1  -2  10        7.66        7.22      0.42 o 
   2  -2  10       15.61       19.66      0.80 o 
   3  -2  10      127.16      142.27      2.86 o 
  -6  -1  10       45.01       44.76      1.27 o 
  -5  -1  10       18.40       19.76      1.12 o 
  -4  -1  10      330.22      326.01      5.98 o 
  -3  -1  10       20.46       18.51      0.78 o 
  -2  -1  10        8.98        7.51      0.51 o 
  -1  -1  10      453.12      439.82      6.55 o 
   0  -1  10      125.38      106.88      3.01 o 
   1  -1  10      502.41      487.98      6.53 o 
   2  -1  10      131.21      135.13      2.69 o 
   3  -1  10        4.63        3.85      0.39 o 
   4  -1  10      124.53      128.58      2.66 o 
  -6   0  10        0.97        0.67      0.29 o 
  -5   0  10      305.28      300.14      5.58 o 
  -4   0  10      378.69      387.71      6.99 o 
  -3   0  10        5.59        4.88      0.47 o 
  -2   0  10       68.02       61.89      1.60 o 
  -1   0  10       23.49       24.48      0.67 o 
   0   0  10        1.32        5.32      0.35 o 
   1   0  10       13.25       12.09      0.47 o 
   2   0  10      150.15      142.53      2.78 o 
   3   0  10       64.48       66.95      1.57 o 
   4   0  10        2.38        4.15      1.32 o 
   5   0  10       23.97       25.74      2.04 o 
  -6   1  10      135.28      140.68      3.90 o 
  -5   1  10        5.87        6.37      0.55 o 
  -4   1  10       36.38       38.19      1.19 o 
  -3   1  10       23.18       21.28      0.87 o 
  -2   1  10      289.27      271.40      5.07 o 
  -1   1  10      620.34      573.97      8.38 o 
   0   1  10       95.04       89.85      1.48 o 
   1   1  10      577.86      560.83      7.34 o 
   2   1  10       63.93       83.59      1.60 o 
   3   1  10        0.02       -0.21      0.21 o 
   4   1  10      150.04      143.78      2.89 o 
   5   1  10       65.95       63.97      1.58 o 
  -6   2  10        1.24        2.08      0.49 o 
  -5   2  10       16.08       18.54      1.07 o 
  -4   2  10       98.16      100.02      2.97 o 
  -3   2  10      221.96      221.52      4.26 o 
  -2   2  10      383.22      386.87     12.34 o 
  -1   2  10       17.88       15.01      0.50 o 
   0   2  10      147.13      162.66      2.41 o 
   1   2  10      388.87      369.79      5.00 o 
   2   2  10       71.76       76.43      1.53 o 
   3   2  10      216.60      222.44      4.04 o 
   4   2  10        0.65        2.07      0.27 o 
   5   2  10      216.57      222.92      4.36 o 
   6   2  10        7.79        7.13      0.55 o 
  -6   3  10      280.07      284.62      5.51 o 
  -5   3  10        1.24        1.77      0.37 o 
  -4   3  10      291.76      286.24      9.36 o 
  -3   3  10      171.44      170.09      3.45 o 
  -2   3  10       43.06       39.79      1.23 o 
  -1   3  10        0.09        0.28      0.19 o 
   0   3  10      272.89      259.19      3.59 o 
   1   3  10      155.88      132.56      2.04 o 
   2   3  10      131.06      118.18      2.09 o 
   3   3  10        9.64        8.58      0.43 o 
   4   3  10        2.30        0.71      0.25 o 
   5   3  10      108.72      116.06      2.20 o 
   6   3  10       19.15       20.11      0.71 o 
  -5   4  10      204.38      193.43      4.00 o 
  -4   4  10      177.28      175.81      3.64 o 
  -3   4  10        8.18        9.13      0.58 o 
  -2   4  10        4.33        5.55      0.25 o 
  -1   4  10      663.44      652.99      9.55 o 
   0   4  10     1320.39     1316.58     16.57 o 
   1   4  10      107.92       95.11      1.60 o 
   2   4  10       17.70       28.17      0.71 o 
   3   4  10       36.42       47.86      0.98 o 
   4   4  10        4.50        2.04      0.22 o 
   5   4  10      102.44      113.78      2.15 o 
   6   4  10       29.63       24.92      0.79 o 
   7   4  10        0.06        0.43      0.39 o 
  -5   5  10      102.65       94.97      2.40 o 
  -4   5  10       78.40       67.42      2.23 o 
  -3   5  10      147.86      136.45      2.97 o 
  -2   5  10       23.68       20.94      0.72 o 
  -1   5  10       17.31       14.63      0.55 o 
   0   5  10       35.43       32.56      0.76 o 
   1   5  10     1112.82     1065.49     13.53 o 
   2   5  10      324.34      337.79      4.67 o 
   3   5  10       76.36       74.99      1.43 o 
   4   5  10       45.48       39.69      0.87 o 
   5   5  10       12.33       15.35      0.59 o 
   6   5  10      186.90      177.29      3.00 o 
   7   5  10        5.61        7.89      0.66 o 
  -5   6  10       23.12       24.41      1.11 o 
  -4   6  10       20.18       17.93      0.89 o 
  -3   6  10      206.52      197.11      4.01 o 
  -2   6  10       47.69       56.47      1.10 o 
  -1   6  10       38.04       39.68      1.09 o 
   0   6  10       86.35       80.19      1.39 o 
   1   6  10      101.96      101.28      1.67 o 
   2   6  10      120.73      126.55      2.21 o 
   3   6  10      302.17      296.10      4.09 o 
   4   6  10       70.46       66.13      1.26 o 
   5   6  10        0.54        0.68      0.29 o 
   6   6  10      102.01      100.96      2.40 o 
   7   6  10        0.00        0.09      0.43 o 
  -4   7  10        9.19        8.68      0.88 o 
  -3   7  10       31.28       23.90      1.04 o 
  -2   7  10        9.30        9.22      0.53 o 
  -1   7  10       13.51       12.64      0.48 o 
   0   7  10      367.38      360.77      4.93 o 
   1   7  10      367.96      361.69      5.48 o 
   2   7  10        0.01       -0.04      0.17 o 
   3   7  10       64.96       65.11      1.20 o 
   4   7  10       28.48       26.92      0.71 o 
   5   7  10        1.01        1.46      0.36 o 
   6   7  10       27.51       31.42      1.14 o 
   7   7  10       59.64       58.89      1.72 o 
  -4   8  10        0.82        0.27      0.39 o 
  -3   8  10        9.14        9.46      0.37 o 
  -2   8  10       47.43       51.39      1.78 o 
  -1   8  10      116.97       99.12      1.72 o 
   0   8  10       18.45       22.07      0.72 o 
   1   8  10      288.52      277.79      5.15 o 
   2   8  10       28.12       29.89      0.86 o 
   3   8  10        4.52        3.47      0.28 o 
   4   8  10      228.28      229.91      3.74 o 
   5   8  10       19.37       20.87      0.71 o 
   6   8  10      250.67      251.58      4.88 o 
   7   8  10        0.06        0.24      0.34 o 
  -3   9  10        1.58        0.80      0.23 o 
  -2   9  10       33.10       34.88      1.20 o 
  -1   9  10      151.44      145.22      2.59 o 
   0   9  10       53.61       47.99      1.31 o 
   1   9  10       25.00       27.47      0.92 o 
   2   9  10        7.74        8.95      0.53 o 
   3   9  10       25.40       27.56      0.71 o 
   4   9  10       82.60       83.30      1.69 o 
   5   9  10       86.94       84.83      2.21 o 
   6   9  10        9.06        9.55      0.98 o 
   7   9  10      111.07      105.72      2.52 o 
  -2  10  10       17.57       16.75      0.76 o 
  -1  10  10        4.24        5.10      0.51 o 
   0  10  10       37.52       34.49      1.11 o 
   1  10  10      493.41      444.96      7.60 o 
   2  10  10        2.83        2.12      0.34 o 
   3  10  10        0.89        0.92      0.26 o 
   4  10  10       75.54       76.15      1.59 o 
   5  10  10        2.52        3.99      0.30 o 
   6  10  10      117.81      127.22      2.85 o 
   7  10  10       20.83       22.67      1.22 o 
  -1  11  10      147.57      168.71      3.46 o 
   0  11  10        1.55        2.82      0.40 o 
   1  11  10        2.63        1.82      0.36 o 
   2  11  10      142.05      144.46      2.95 o 
   3  11  10        0.07        0.82      0.32 o 
   4  11  10       42.02       44.04      1.77 o 
   5  11  10       40.75       42.32      2.06 o 
   6  11  10        4.23        5.07      0.53 o 
   0  12  10       17.07       17.89      1.02 o 
   1  12  10      181.34      182.00      4.38 o 
   2  12  10       29.96       32.54      1.33 o 
   3  12  10        7.24        9.48      1.02 o 
   4  12  10       38.10       40.94      1.54 o 
   5  12  10        0.31        0.06      0.35 o 
   3  13  10       38.53       44.64      2.33 o 
  -4  -3  11       32.15       31.44      1.34 o 
  -3  -3  11      162.81      165.40      4.33 o 
  -2  -3  11       10.31        9.63      0.83 o 
  -1  -3  11       66.75       65.91      2.41 o 
   0  -3  11      235.99      230.52      6.56 o 
   1  -3  11       22.19       27.13      1.31 o 
  -4  -2  11        0.93        1.50      0.58 o 
  -3  -2  11       12.85       12.58      0.87 o 
  -2  -2  11       99.54       92.52      2.84 o 
  -1  -2  11        4.53        5.73      0.66 o 
   0  -2  11       10.08       10.03      0.56 o 
   1  -2  11       64.59       68.68      1.72 o 
   2  -2  11       13.28       16.59      0.73 o 
  -5  -1  11      105.80      110.92      2.54 o 
  -4  -1  11        8.41       10.16      0.64 o 
  -3  -1  11       93.99       87.50      2.13 o 
  -2  -1  11        3.11        4.88      0.51 o 
  -1  -1  11       37.72       36.41      1.17 o 
   0  -1  11      304.18      299.33      4.73 o 
   1  -1  11       19.80       21.45      0.78 o 
   2  -1  11       74.29       78.26      1.79 o 
   3  -1  11      101.87      104.69      2.28 o 
  -5   0  11        7.09        6.91      0.55 o 
  -4   0  11        5.24        6.79      0.63 o 
  -3   0  11      145.37      135.35      2.92 o 
  -2   0  11       84.53       86.88      2.10 o 
  -1   0  11        0.74        2.03      0.23 o 
   0   0  11        0.77        3.50      0.30 o 
   1   0  11      423.10      450.31      6.76 o 
   2   0  11        9.16        9.68      0.56 o 
   3   0  11       23.53       25.41      1.28 o 
   4   0  11      130.01      137.88      2.86 o 
  -5   1  11        0.04        0.37      0.32 o 
  -4   1  11       73.88       71.97      1.87 o 
  -3   1  11        2.57        3.12      0.42 o 
  -2   1  11       97.88      100.87      2.33 o 
  -1   1  11       28.11       23.76      0.76 o 
   0   1  11       24.16       28.76      1.16 o 
   1   1  11      112.00      121.90      1.98 o 
   2   1  11       16.95       19.74      0.73 o 
   3   1  11      108.00      113.71      2.38 o 
   4   1  11       77.31       83.62      1.93 o 
   5   1  11        0.40        0.98      0.32 o 
  -5   2  11      161.28      160.43      3.41 o 
  -4   2  11      261.86      264.96      5.10 o 
  -3   2  11        0.02        0.21      0.27 o 
  -2   2  11       40.04       41.98      1.32 o 
  -1   2  11        4.04        2.68      0.25 o 
   0   2  11       35.49       28.15      0.81 o 
   1   2  11      404.65      435.12      5.88 o 
   2   2  11       95.82       85.32      1.85 o 
   3   2  11        1.00        1.26      0.27 o 
   4   2  11      205.94      201.92      3.78 o 
   5   2  11       36.79       39.93      1.19 o 
  -5   3  11       12.30       11.76      0.73 o 
  -4   3  11        8.60       10.36      0.76 o 
  -3   3  11      303.56      303.06      5.69 o 
  -2   3  11      277.51      262.72      5.22 o 
  -1   3  11       46.37       48.72      1.09 o 
   0   3  11        0.16        0.06      0.15 o 
   1   3  11       26.26       34.25      0.82 o 
   2   3  11      194.28      164.64      4.00 o 
   3   3  11        7.49       11.34      0.78 o 
   4   3  11        0.41        0.39      0.25 o 
   5   3  11       83.58       81.34      2.04 o 
   6   3  11      122.73      131.94      2.92 o 
  -5   4  11       44.99       44.98      1.43 o 
  -4   4  11       10.25       11.80      0.85 o 
  -3   4  11        0.50        0.15      0.45 o 
  -2   4  11       48.00       52.10      1.51 o 
  -1   4  11      362.64      336.75      5.20 o 
   0   4  11        1.28        1.41      0.22 o 
   1   4  11       59.90       63.91      1.19 o 
   2   4  11      210.14      225.66      5.43 o 
   3   4  11       27.79       30.63      0.93 o 
   4   4  11      265.63      241.51      3.94 o 
   5   4  11       49.59       43.53      1.31 o 
   6   4  11        7.52        6.36      0.77 o 
  -5   5  11        7.98        7.24      0.63 o 
  -4   5  11       59.96       64.49      2.03 o 
  -3   5  11       21.23       20.31      0.92 o 
  -2   5  11        0.55        0.40      0.13 o 
  -1   5  11      142.44      140.42      2.46 o 
   0   5  11       36.62       35.24      0.83 o 
   1   5  11       77.48       72.48      1.32 o 
   2   5  11        3.42        2.85      0.34 o 
   3   5  11      178.16      163.13      3.11 o 
   4   5  11        9.56        7.64      0.44 o 
   5   5  11       53.21       49.67      1.22 o 
   6   5  11        9.12       10.75      0.59 o 
  -4   6  11       31.41       32.98      1.26 o 
  -3   6  11       42.68       41.89      1.70 o 
  -2   6  11       62.10       60.03      1.27 o 
  -1   6  11      197.61      190.28      3.41 o 
   0   6  11       70.55       75.06      1.36 o 
   1   6  11       30.41       26.30      0.76 o 
   2   6  11      338.59      318.58      5.53 o 
   3   6  11       38.09       35.99      1.83 o 
   4   6  11       49.04       52.78      1.22 o 
   5   6  11      180.43      181.78      3.12 o 
   6   6  11        1.48        0.46      0.23 o 
  -4   7  11       18.36       20.38      1.04 o 
  -3   7  11        0.22        0.11      0.32 o 
  -2   7  11        2.36        2.47      0.31 o 
  -1   7  11       15.38       15.90      0.62 o 
   0   7  11      280.77      281.78      3.65 o 
   1   7  11        6.57        3.82      0.36 o 
   2   7  11       10.45        9.50      0.51 o 
   3   7  11      208.81      210.29      3.46 o 
   4   7  11        9.40        7.68      0.40 o 
   5   7  11       62.97       64.64      1.79 o 
   6   7  11       69.30       67.34      1.42 o 
  -3   8  11       51.49       46.62      1.63 o 
  -2   8  11        4.19        3.05      0.33 o 
  -1   8  11       78.74       75.22      1.62 o 
   0   8  11       44.95       47.27      1.15 o 
   1   8  11       30.44       29.61      0.92 o 
   2   8  11      157.16      165.26      3.17 o 
   3   8  11       76.10       78.23      1.58 o 
   4   8  11        1.21        1.36      0.23 o 
   5   8  11       99.72       98.40      1.94 o 
   6   8  11       21.53       20.35      0.95 o 
  -3   9  11        5.92        5.67      0.64 o 
  -2   9  11       85.09       89.09      2.12 o 
  -1   9  11       15.37        9.95      0.55 o 
   0   9  11      160.54      159.36      3.13 o 
   1   9  11       38.87       43.37      1.19 o 
   2   9  11        9.36        9.25      0.56 o 
   3   9  11       84.00       84.65      1.73 o 
   4   9  11        0.00       -0.08      0.18 o 
   5   9  11       25.31       23.11      0.78 o 
   6   9  11      182.06      191.96      3.97 o 
  -2  10  11       33.68       38.67      1.26 o 
  -1  10  11        0.74        0.42      0.30 o 
   0  10  11      120.86      122.91      2.63 o 
   1  10  11       25.04       20.71      0.83 o 
   2  10  11       19.88       20.62      0.81 o 
   3  10  11      153.74      154.34      3.03 o 
   4  10  11        1.22        0.87      0.35 o 
   5  10  11       20.47       21.67      0.75 o 
   6  10  11        6.33        6.16      1.14 o 
  -1  11  11        7.91        8.92      0.62 o 
   0  11  11        0.13        0.42      0.30 o 
   1  11  11      166.63      186.29      3.67 o 
   2  11  11       15.56       15.93      0.75 o 
   3  11  11       49.46       52.10      1.40 o 
   4  11  11       82.21       79.19      1.96 o 
   5  11  11        1.32        0.95      0.28 o 
   1  12  11        0.62        1.47      0.46 o 
   2  12  11        7.46        7.26      1.09 o 
   3  12  11       48.42       54.37      1.80 o 
   4  12  11        0.20       -0.29      0.31 o 
  -2  -2  12        0.13       -0.08      0.35 o 
  -1  -2  12       64.41       72.29      2.53 o 
   0  -2  12       74.21       84.49      5.54 o 
  -3  -1  12        7.46        9.62      0.67 o 
  -2  -1  12        1.84        2.16      0.39 o 
  -1  -1  12       90.25      102.38      2.46 o 
   0  -1  12        8.49        8.22      0.49 o 
   1  -1  12       38.92       50.30      1.58 o 
   2  -1  12      222.99      249.58      7.29 o 
  -4   0  12       11.85       12.10      0.75 o 
  -3   0  12      120.65      122.42      4.36 o 
  -2   0  12       10.67        8.54      0.61 o 
  -1   0  12       19.22       20.20      0.90 o 
   0   0  12      376.27      381.03      5.91 o 
   1   0  12        5.96        5.88      0.51 o 
   2   0  12       42.03       41.16      1.20 o 
   3   0  12      101.11       98.45      2.19 o 
  -4   1  12       26.73       26.77      1.06 o 
  -3   1  12       18.97       17.11      0.84 o 
  -2   1  12       69.94       67.56      1.80 o 
  -1   1  12       63.27       71.67      1.41 o 
   0   1  12        0.45        0.48      0.34 o 
   1   1  12       99.57      103.22      2.38 o 
   2   1  12       84.69       84.19      1.90 o 
   3   1  12        3.94        7.99      0.53 o 
   4   1  12        7.15        7.10      0.53 o 
  -4   2  12        7.15        6.99      0.61 o 
  -3   2  12       47.23       47.87      1.49 o 
  -2   2  12       25.71       26.33      1.04 o 
  -1   2  12       54.69       53.64      1.17 o 
   0   2  12      518.06      496.13      7.48 o 
   1   2  12        8.25        5.09      0.44 o 
   2   2  12       62.05       58.32      1.43 o 
   3   2  12      478.62      474.89      8.10 o 
   4   2  12       11.51       10.97      0.63 o 
  -4   3  12        6.55        6.55      0.58 o 
  -3   3  12       13.95       15.52      0.81 o 
  -2   3  12        6.07        8.57      0.64 o 
  -1   3  12       15.85       15.70      0.53 o 
   0   3  12        8.65       10.40      0.59 o 
   1   3  12      123.02      112.41      2.07 o 
   2   3  12        2.70        4.90      0.57 o 
   3   3  12       21.49       22.97      0.83 o 
   4   3  12       35.39       38.27      1.14 o 
   5   3  12       61.50       75.13      1.81 o 
  -4   4  12        1.00        0.60      0.32 o 
  -3   4  12       53.11       51.23      1.59 o 
  -2   4  12      119.75      118.65      2.72 o 
  -1   4  12        0.09       -0.03      0.20 o 
   0   4  12       96.52       96.67      3.28 o 
   1   4  12      232.51      231.36      3.74 o 
   2   4  12       56.35       52.90      1.34 o 
   3   4  12      124.15      112.45      2.35 o 
   4   4  12       18.49       15.32      0.93 o 
   5   4  12       99.12       88.89      2.01 o 
  -4   5  12      120.36      114.49      2.66 o 
  -3   5  12       14.77       15.33      0.83 o 
  -2   5  12       11.75       10.74      1.36 o 
  -1   5  12       41.59       40.77      1.02 o 
   0   5  12       94.28       83.02      1.92 o 
   1   5  12      233.39      239.38      3.87 o 
   2   5  12       61.57       64.47      1.53 o 
   3   5  12        5.24        6.12      1.06 o 
   4   5  12       64.29       57.11      1.70 o 
   5   5  12        8.96       10.51      1.17 o 
  -4   6  12        1.27        1.32      0.44 o 
  -3   6  12        5.69        5.52      0.47 o 
  -2   6  12      115.50      115.24      2.11 o 
  -1   6  12        4.61        5.54      0.39 o 
   0   6  12        1.31        3.82      0.35 o 
   1   6  12      181.14      175.58      3.33 o 
   2   6  12        0.15        0.00      0.24 o 
   3   6  12       10.83       12.34      1.09 o 
   4   6  12       82.02       82.79      1.87 o 
   5   6  12        4.20        5.08      0.85 o 
   6   6  12       68.78       69.23      1.78 o 
  -3   7  12        3.52        5.17      0.74 o 
  -2   7  12       14.54       13.91      0.54 o 
  -1   7  12       60.22       64.90      1.30 o 
   0   7  12        8.87        8.39      0.46 o 
   1   7  12       85.67       75.34      2.39 o 
   2   7  12      147.89      141.46      2.80 o 
   3   7  12       28.13       28.62      0.95 o 
   4   7  12      167.06      171.53      3.31 o 
   5   7  12       70.02       70.30      1.82 o 
   6   7  12        2.07        3.42      0.36 o 
  -3   8  12        1.02        0.70      0.39 o 
  -2   8  12       58.88       62.50      1.43 o 
  -1   8  12       61.35       64.26      1.69 o 
   0   8  12       12.51       12.43      0.69 o 
   1   8  12      108.89      101.88      2.21 o 
   2   8  12        0.58        0.61      0.27 o 
   3   8  12       54.06       59.75      1.51 o 
   4   8  12       79.46       78.91      1.82 o 
   5   8  12       39.31       39.32      1.21 o 
   6   8  12       24.82       28.45      0.91 o 
  -2   9  12        0.11        0.06      0.25 o 
  -1   9  12      168.65      179.07      3.66 o 
   0   9  12       32.67       28.86      1.38 o 
   1   9  12       22.78       23.59      0.90 o 
   2   9  12       79.75       77.68      1.85 o 
   3   9  12       61.56       60.71      1.57 o 
   4   9  12       63.39       64.34      1.65 o 
   5   9  12      270.75      282.84      5.32 o 
  -1  10  12       37.57       46.30      2.04 o 
   0  10  12       11.33        8.43      0.58 o 
   1  10  12      184.73      183.17      3.59 o 
   2  10  12       22.12       21.51      0.87 o 
   3  10  12       51.99       53.97      1.43 o 
   4  10  12       36.07       41.86      1.54 o 
   5  10  12       69.22       74.32      1.88 o 
   0  11  12       66.31       67.61      1.78 o 
   1  11  12        1.79        0.63      0.34 o 
   2  11  12       31.86       24.34      0.92 o 
   3  11  12        3.30        3.36      0.55 o 
   4  11  12        7.76        8.44      0.72 o 
  -2   0  13      131.17      130.06      2.97 o 
  -1   0  13      239.06      243.14      4.88 o 
   0   0  13        0.09        2.10      0.56 o 
   1   0  13      114.63      105.19      2.76 o 
  -3   1  13        6.90        7.28      1.17 o 
  -2   1  13       44.49       44.39      1.46 o 
  -1   1  13       63.72       74.10      2.02 o 
   0   1  13       42.18       49.11      1.34 o 
   1   1  13      142.80      152.83      6.86 o 
   2   1  13       28.90       31.77      1.13 o 
  -3   2  13       22.24       22.77      1.03 o 
  -2   2  13       34.77       35.02      1.26 o 
  -1   2  13       80.07       75.41      2.02 o 
   0   2  13        9.94        7.42      0.47 o 
   1   2  13      145.17      143.58      2.88 o 
   2   2  13      131.77      133.34      2.74 o 
   3   2  13        0.01        0.31      0.27 o 
  -3   3  13       94.62      102.09      2.52 o 
  -2   3  13        1.07        1.43      0.36 o 
  -1   3  13        5.41        5.58      0.34 o 
   0   3  13      118.04      117.58      2.24 o 
   1   3  13        0.80       -0.16      0.22 o 
   2   3  13       63.63       63.99      1.58 o 
   3   3  13       17.06       18.29      0.81 o 
  -3   4  13        2.38        1.34      0.45 o 
  -2   4  13        5.05        6.34      0.59 o 
  -1   4  13       59.24       57.91      1.27 o 
   0   4  13      100.26      104.74      2.06 o 
   1   4  13       31.49       32.02      1.02 o 
   2   4  13       53.47       47.29      1.31 o 
   3   4  13       45.72       46.53      1.31 o 
   4   4  13        7.57        6.79      0.77 o 
  -3   5  13       61.75       61.12      1.84 o 
  -2   5  13       20.35       23.37      1.06 o 
  -1   5  13       49.35       52.97      1.25 o 
   0   5  13      165.85      172.15      3.47 o 
   1   5  13       72.56       75.52      2.01 o 
   2   5  13       27.51       27.59      1.21 o 
   3   5  13      198.01      204.65      3.86 o 
   4   5  13       27.50       26.43      0.97 o 
  -3   6  13       20.12       20.43      0.87 o 
  -2   6  13       16.09       12.57      0.81 o 
  -1   6  13        0.67        2.24      0.31 o 
   0   6  13      166.04      163.51      3.34 o 
   1   6  13       84.60       81.09      1.84 o 
   2   6  13       53.87       56.45      1.45 o 
   3   6  13       20.66       24.65      0.89 o 
   4   6  13       11.98       12.64      0.84 o 
   5   6  13      127.38      136.98      5.25 o 
  -2   7  13       33.40       36.16      1.40 o 
  -1   7  13        1.89        1.45      0.34 o 
   0   7  13       27.81       24.71      0.82 o 
   1   7  13      507.88      523.37      8.83 o 
   2   7  13        2.21        2.96      0.39 o 
   3   7  13      283.02      291.04      5.24 o 
   4   7  13       67.90       68.84      1.70 o 
   5   7  13       22.49       21.91      1.05 o 
  -2   8  13        4.45        4.86      0.38 o 
  -1   8  13        8.36        9.29      0.68 o 
   0   8  13       57.70       63.83      1.60 o 
   1   8  13      102.76      111.67      2.43 o 
   2   8  13        2.83        2.65      0.37 o 
   3   8  13       24.58       22.94      0.89 o 
   4   8  13       28.77       27.87      0.97 o 
   5   8  13       46.61       44.78      2.48 o 
  -1   9  13       41.58       45.82      1.57 o 
   0   9  13       12.72       12.48      0.78 o 
   1   9  13      243.80      252.28      4.67 o 
   2   9  13       17.72       20.77      1.32 o 
   3   9  13      229.84      249.14      4.62 o 
   4   9  13       35.64       39.78      1.23 o 
   0  10  13        6.34        8.86      0.60 o 
   1  10  13        8.77       10.05      0.64 o 
   2  10  13       42.63       36.24      1.17 o 
   3  10  13        3.46        3.33      0.42 o 
   4  10  13       84.49       86.97      2.07 o 
   0   2  14        0.06        0.55      0.25 o 
  -1   3  14      113.80      117.66      4.00 o 
   0   3  14       18.71       18.97      0.78 o 
   1   3  14       63.53       71.38      2.07 o 
   2   3  14      164.24      199.85      7.15 o 
  -2   4  14       75.97       74.64      3.57 o 
  -1   4  14        2.59        2.08      0.71 o 
   0   4  14        7.66        8.92      0.56 o 
   1   4  14      213.26      229.72      4.28 o 
   2   4  14       40.81       50.81      1.41 o 
  -1   5  14      265.00      286.58      4.66 o 
   0   5  14       63.76       70.54      1.82 o 
   1   5  14       19.37       18.75      0.91 o 
   2   5  14      210.90      203.10      3.89 o 
   3   5  14        0.16        0.48      0.27 o 
  -1   6  14       21.17       23.81      0.90 o 
   0   6  14       50.59       51.16      1.45 o 
   1   6  14      103.33      103.33      4.11 o 
   2   6  14        5.73        6.73      0.55 o 
   3   6  14        8.58       12.10      0.65 o 
  -1   7  14      249.41      252.45     12.26 o 
   0   7  14       36.84       41.00      1.51 o 
   1   7  14        1.50        1.42      0.33 o 
   2   7  14      223.58      231.67      4.37 o 
   3   7  14        3.33        4.06      0.61 o 
   0   8  14       93.27       96.80      2.77 o 
   1   8  14        0.76        1.38      0.39 o 
   2   8  14        6.53        5.46      0.50 o 
   3   8  14       20.96       21.40      0.89 o 
   1   9  14        1.14        1.60      0.73 o 
   2   9  14       58.72       57.66      1.56 o 
                                                 
